# Supplementary material for: Is the network of heterosexual contact in Japan scale free?
Source: PLoS One. 2019 Aug 27;14(8):e0221520. doi: 10.1371/journal.pone.0221520 (PMC6711537; doi:10.1371/journal.pone.0221520)
Supplement: S1 Data — (XLSX) [file pone.0221520.s001.xlsx]

## Sheet: Sheet1
male=1, female=2	age	unmarriged =1, marriged=2	parent=1, no child=2	sexual partners lifetime (number)	sexual partners three months (number)	same sex (yes=1,no=2)
1	59	1	2	10	0	2
1	37	2	1	10	0	2
1	69	2	1	5	0	2
1	59	2	1	8	1	2
1	60	1	2	50	2	2
1	48	2	1	10	1	2
1	45	1	2	0	0	2
1	32	1	2	2	0	2
1	44	1	2	20	0	2
1	44	2	1	40	0	2
1	66	2	2	5	0	2
1	40	1	2	100	0	2
1	58	1	2	7	0	2
1	47	2	1	50	0	2
1	49	2	1	1	0	2
1	57	2	1	5	1	2
1	59	2	1	5	1	2
1	60	2	2	8	0	2
1	63	2	1	1	0	2
1	33	1	2	20	0	2
1	44	1	2	3	0	2
1	35	1	2	1	0	2
1	75	2	1	1	1	1
1	50	2	2	16	1	2
1	64	2	1	10	1	2
1	53	1	2	7	0	2
1	74	2	1	1	0	2
1	57	2	1	3	0	2
1	52	2	1	8	1	2
1	58	1	2	10	1	2
1	53	2	1	7	0	2
1	44	1	2	0	0	2
1	39	1	2	3	0	2
1	32	2	1	3	1	2
1	55	1	2	5	0	2
1	50	2	1	1	0	2
1	62	2	1	10	0	2
1	75	2	1	1	0	2
1	46	2	2	6	1	2
1	79	2	1	5	0	2
1	48	2	1	5	0	2
1	44	2	1	1	1	2
1	49	2	1	1	1	2
1	55	2	2	15	1	2
1	45	2	1	4	1	2
1	50	1	2	10	0	2
1	41	2	1	2	0	2
1	69	2	1	15	1	2
1	59	2	1	10	1	2
1	48	2	1	10	1	2
1	56	2	1	1	0	2
1	19	1	2	3	1	2
1	57	2	1	5	0	2
1	60	2	1	2	0	2
1	49	2	1	10	0	2
1	54	2	1	0	0	2
1	57	2	1	20	0	2
1	78	2	1	3	0	2
1	64	2	1	3	0	2
1	42	2	1	8	1	2
1	61	2	2	1	0	2
1	64	2	1	12	1	2
1	27	1	2	3	0	2
1	59	1	2	10	0	2
1	50	1	2	20	0	2
1	65	2	1	6	0	2
1	79	2	1	2	0	2
1	74	2	1	50	0	2
1	51	2	1	1	1	2
1	66	2	1	5	0	2
1	50	2	1	0	0	2
1	43	2	1	5	0	2
1	42	1	2	0	0	2
1	63	2	1	20	1	2
1	47	1	2	14	3	2
1	58	2	1	2	0	2
1	42	1	2	30	0	2
1	35	2	2	34	3	2
1	44	1	2	9	0	2
1	45	2	1	3	0	2
1	68	2	1	2	0	2
1	35	1	2	2	1	2
1	62	2	1	2	0	2
1	64	2	2	7	0	2
1	50	1	2	0	0	2
1	51	1	2	8	0	2
1	48	2	1	3	1	2
1	65	2	1	1	0	2
1	53	2	1	2	1	2
1	41	1	2	3	0	2
1	46	2	1	4	1	2
1	66	2	1	3	1	2
1	49	1	2	0	0	2
1	55	2	1	1	0	2
1	69	2	2	5	0	2
1	33	1	2	4	0	2
1	66	2	1	3	1	2
1	49	1	2	10	0	2
1	66	2	1	1	0	2
1	50	2	1	3	0	2
1	53	2	2	20	1	2
1	49	2	1	2	1	2
1	35	2	1	5	0	2
1	69	1	2	5	0	2
1	45	1	2	0	0	2
1	42	1	2	5	1	2
1	53	2	1	10	1	2
1	47	2	1	3	0	2
1	44	2	1	10	2	2
1	56	2	2	4	0	2
1	59	1	2	0	0	2
1	40	1	2	2	0	2
1	52	1	2	4	0	2
1	58	2	1	3	1	2
1	42	2	1	5	2	2
1	38	2	1	2	0	2
1	72	2	1	5	1	2
1	50	2	2	20	0	2
1	49	2	1	3	1	2
1	61	2	1	10	0	2
1	57	2	1	50	0	2
1	68	2	1	20	0	2
1	29	1	2	3	0	2
1	63	2	1	3	0	2
1	58	2	1	1	0	2
1	65	2	1	8	1	2
1	40	1	2	200	3	1
1	32	1	2	0	0	2
1	43	2	2	20	1	2
1	57	2	1	5	1	1
1	50	1	2	0	0	2
1	43	2	1	3	1	2
1	69	2	1	2	0	2
1	65	2	1	10	0	2
1	50	1	2	0	0	2
1	60	1	2	8	0	2
1	46	2	1	3	0	2
1	38	2	1	5	0	2
1	57	2	2	4	0	2
1	74	2	1	2	0	2
1	59	2	1	8	0	2
1	51	2	1	10	1	2
1	51	2	2	4	0	2
1	55	2	2	20	2	2
1	55	1	2	0	0	2
1	52	2	1	6	0	2
1	45	2	1	2	0	2
1	46	2	1	10	0	2
1	59	1	2	2	0	2
1	54	2	1	6	0	2
1	50	1	2	50	4	2
1	57	2	1	5	0	2
1	64	2	1	5	0	2
1	47	2	1	15	0	2
1	58	2	1	30	0	2
1	42	1	2	0	0	2
1	53	2	2	100	5	2
1	64	2	1	2	0	2
1	66	2	1	1	0	2
1	55	2	1	25	1	2
1	58	2	1	30	0	2
1	42	2	1	13	1	2
1	61	2	2	10	0	2
1	48	2	2	3	0	2
1	34	2	1	1	1	2
1	47	2	2	30	1	2
1	44	1	2	8	0	2
1	51	2	1	10	0	2
1	45	1	2	5	1	2
1	53	2	1	3	1	2
1	78	2	1	6	1	2
1	78	2	1	3	0	2
1	51	2	1	10	0	1
1	62	2	1	10	0	2
1	59	2	2	20	0	2
1	47	1	2	30	0	1
1	59	2	1	10	0	2
1	70	2	1	8	0	2
1	59	2	2	3	0	2
1	54	1	2	0	0	2
1	66	2	1	1	0	2
1	66	2	1	10	0	2
1	26	1	2	50	15	2
1	67	1	2	2	0	1
1	55	2	2	1	0	2
1	39	1	2	0	0	2
1	58	2	1	2	0	2
1	35	1	2	3	1	2
1	43	2	1	15	1	2
1	62	2	1	3	0	2
1	75	2	1	5	1	2
1	59	2	2	7	0	2
1	55	2	1	3	0	2
1	58	2	1	40	2	2
1	39	1	2	9	0	2
1	32	2	1	6	0	2
1	64	2	1	7	0	2
1	49	2	1	1	1	2
1	56	2	2	10	0	2
1	40	1	2	5	0	2
1	54	2	1	3	0	2
1	66	2	2	10	0	2
1	31	1	2	0	0	2
1	58	2	1	5	0	2
1	46	1	2	50	1	2
1	45	2	1	5	1	2
1	38	1	2	0	0	2
1	35	1	2	1	0	1
1	46	2	1	5	0	2
1	56	2	1	3	1	2
1	79	2	1	2	0	2
1	70	2	1	1	1	2
1	51	2	1	3	0	2
1	47	2	1	5	0	1
1	43	2	1	11	1	2
1	55	2	1	5	1	2
1	71	2	1	5	1	2
1	74	2	1	10	1	2
1	46	2	1	5	2	1
1	41	2	2	5	1	2
1	53	2	1	30	0	2
1	65	2	1	3	1	2
1	75	2	1	6	0	2
1	49	2	1	20	0	2
1	33	1	2	0	0	1
1	46	2	1	10	1	2
1	60	2	2	10	0	2
1	53	2	1	9	0	2
1	77	2	1	0	0	2
1	43	2	2	30	1	2
1	44	2	2	1	0	2
1	46	1	2	0	0	2
1	60	2	1	5	1	2
1	41	2	1	10	1	2
1	58	2	1	5	1	2
1	48	2	1	2	0	2
1	57	2	1	10	1	2
1	48	1	2	50	1	2
1	61	2	2	6	0	2
1	70	2	1	11	0	2
1	53	2	1	20	0	2
1	63	1	2	0	0	2
1	58	2	1	5	0	2
1	63	2	1	1	1	2
1	56	2	1	10	0	2
1	50	2	1	20	1	2
1	40	1	2	1	1	2
1	44	1	2	6	1	2
1	50	2	1	10	1	2
1	54	1	2	10	0	2
1	53	1	2	15	2	2
1	65	2	2	985	58	2
1	40	1	2	5	0	2
1	64	2	1	3	0	2
1	53	2	1	6	0	2
1	60	2	1	6	0	2
1	59	2	1	3	1	2
1	60	2	2	15	0	2
1	61	2	1	1	0	2
1	65	2	1	20	1	2
1	45	1	2	3	0	2
1	36	1	2	0	0	2
1	55	1	2	0	0	2
1	49	1	2	3	0	2
1	41	2	1	40	3	2
1	69	2	1	4	0	2
1	41	1	2	3	0	2
1	45	1	2	6	0	2
1	55	2	1	1	0	2
1	62	2	1	25	0	2
1	50	2	1	5	1	2
1	59	2	2	2	0	2
1	47	2	1	50	0	1
1	53	2	1	10	1	2
1	68	2	1	3	0	2
1	57	2	1	11	1	2
1	46	1	2	10	0	2
1	47	1	2	3	0	2
1	64	2	1	1	0	2
1	43	2	1	10	1	2
1	58	2	1	20	0	2
1	51	1	2	10	0	1
1	55	2	2	2	1	2
1	52	2	1	4	0	2
1	40	1	2	5	0	2
1	62	1	2	15	1	2
1	60	2	2	50	0	2
1	42	2	1	20	1	2
1	78	2	1	3	0	2
1	88	2	1	5	0	2
1	54	2	2	1	1	2
1	48	1	2	10	0	2
1	49	2	1	1	1	2
1	67	1	2	5	1	2
1	48	2	1	2	0	2
1	54	2	1	10	0	2
1	36	1	2	2	0	2
1	34	1	2	2	0	2
1	68	2	1	1	0	2
1	52	2	1	3	0	2
1	70	2	1	3	0	2
1	37	1	2	0	0	2
1	57	2	1	11	0	2
1	48	2	1	2	0	2
1	62	1	2	2	0	2
1	51	1	2	10	0	2
1	48	1	1	100	100	2
1	64	2	2	100	0	2
1	81	2	2	5	0	2
1	56	1	2	100	2	2
1	51	2	1	3	1	2
1	53	2	2	10	0	2
1	72	2	1	2	1	2
1	53	2	2	15	0	2
1	58	1	2	5	1	2
1	65	2	1	1	0	2
1	57	2	1	1	0	2
1	33	1	2	0	0	1
1	56	2	1	1	0	2
1	48	1	2	100	0	2
1	29	1	2	0	0	2
1	60	2	1	3	1	2
1	49	2	1	5	0	2
1	48	2	1	4	1	2
1	50	1	2	15	2	2
1	68	2	1	5	1	2
1	75	2	1	2	0	2
1	62	2	1	30	0	2
1	71	2	1	50	0	2
1	64	2	1	10	0	2
1	66	2	1	1	1	2
1	35	2	1	5	0	2
1	73	2	1	2	0	2
1	56	2	1	15	1	2
1	67	2	1	15	1	2
1	68	2	1	18	0	2
1	66	2	1	6	1	2
1	48	2	2	20	0	2
1	56	2	2	12	1	2
1	56	2	1	15	0	2
1	71	2	1	10	0	2
1	68	2	1	6	0	2
1	60	2	1	10	0	2
1	67	2	1	6	0	2
1	44	2	1	7	1	2
1	65	2	1	3	0	2
1	32	1	2	0	0	2
1	65	2	1	17	0	2
1	41	2	1	7	0	2
1	50	1	2	50	3	2
1	60	2	1	100	1	2
1	38	1	2	3	0	2
1	49	1	2	5	0	2
1	63	2	2	4	0	2
1	65	1	2	4	0	2
1	50	1	2	2	0	2
1	77	2	1	2	0	2
1	56	2	1	1	0	2
1	64	2	1	5	0	2
1	70	2	2	3	0	2
1	52	2	1	50	0	2
1	66	2	2	6	0	2
1	56	1	2	5	0	2
1	52	2	1	10	2	2
1	58	2	1	5	0	2
1	66	2	1	8	0	2
1	74	2	1	4	0	2
1	64	2	1	10	0	2
1	65	2	1	5	1	2
1	20	1	2	0	0	2
1	18	1	2	0	0	2
1	57	2	1	55	0	2
1	57	2	1	15	0	2
1	58	2	1	2	0	2
1	64	2	1	1	0	2
1	58	1	2	0	0	2
1	61	2	1	1	0	2
1	37	1	2	0	0	2
1	41	2	2	1	1	2
1	69	2	1	10	1	2
1	46	2	2	15	1	2
1	56	2	1	2	1	2
1	59	2	1	5	1	2
1	64	2	1	10	0	2
1	52	1	2	3	0	2
1	66	2	2	1	0	2
1	55	2	1	7	0	2
1	70	2	1	30	1	2
1	62	2	1	3	0	2
1	71	2	1	2	1	2
1	42	1	2	3	0	2
1	48	2	1	8	0	1
1	42	1	2	0	0	2
1	37	2	1	10	1	2
1	50	2	1	25	1	1
1	77	2	1	10	0	2
1	58	2	1	50	1	2
1	65	2	1	5	0	2
1	69	2	1	10	0	2
1	36	2	1	1	1	2
1	76	2	1	1	0	2
1	38	1	2	3	0	2
1	31	1	2	0	0	2
1	55	2	2	7	0	2
1	58	2	1	10	0	2
1	50	2	2	0	0	2
1	58	1	2	5	0	2
1	70	2	1	3	1	2
1	66	2	1	5	0	2
1	55	2	1	4	0	2
1	50	1	2	1	0	2
1	50	1	2	20	0	2
1	48	1	2	10	0	2
1	71	2	1	100	0	2
1	74	2	1	6	1	2
1	29	1	2	1	0	2
1	47	2	1	2	0	2
1	69	2	2	15	1	2
1	49	2	1	3	1	2
1	54	2	2	20	1	2
1	52	2	2	6	1	2
1	56	2	1	1	0	2
1	30	1	2	2	0	1
1	55	2	1	3	0	2
1	63	2	1	20	0	2
1	24	1	2	8	0	2
1	69	2	1	1	0	2
1	55	2	1	3	0	2
1	57	2	1	3	0	2
1	50	1	2	150	0	2
1	40	2	2	1	0	2
1	50	2	1	3	1	2
1	44	1	2	10	1	2
1	29	2	1	15	2	2
1	62	2	1	4	0	2
1	46	2	1	10	0	2
1	43	1	2	1	0	2
1	42	2	1	3	1	2
1	53	1	2	30	0	2
1	49	1	2	5	0	2
1	60	2	1	3	1	2
1	51	2	1	10	0	2
1	48	1	2	5	2	2
1	60	2	1	1	0	2
1	46	1	2	0	0	2
1	52	1	2	2	0	2
1	39	1	2	30	0	2
1	44	2	1	1	0	2
1	34	1	2	2	0	2
1	69	2	1	50	0	2
1	68	2	1	1	0	2
1	48	2	1	3	1	2
1	66	2	1	6	1	2
1	52	2	1	10	1	2
1	57	2	1	1	0	2
1	47	2	1	1	0	2
1	61	2	1	4	0	2
1	52	2	1	50	1	1
1	69	2	1	1	1	2
1	51	1	2	20	0	2
1	47	1	2	100	2	2
1	59	2	2	5	0	1
1	62	2	2	5	0	2
1	60	1	2	100	0	2
1	38	2	1	10	1	2
1	49	2	1	15	0	2
1	80	2	1	2	2	2
1	58	2	1	10	2	2
1	60	2	1	100	3	2
1	68	2	1	2	0	2
1	29	1	2	0	0	2
1	70	2	1	5	0	2
1	63	2	1	15	3	2
1	66	2	1	10	0	2
1	37	2	1	3	2	2
1	70	2	1	3	1	2
1	53	2	1	1	0	2
1	49	2	2	1	0	2
1	51	2	1	50	1	2
1	49	2	1	5	0	2
1	38	2	1	1	0	2
1	66	2	1	5	0	2
1	37	2	1	15	0	2
1	67	2	1	1	0	2
1	71	2	1	10	0	2
1	58	2	1	20	0	2
1	64	2	1	1	0	2
1	35	1	2	10	1	2
1	45	1	2	10	0	2
1	44	2	1	10	0	2
1	53	2	1	6	0	2
1	47	1	2	10	0	2
1	39	2	1	20	3	2
1	42	2	2	30	0	2
1	68	2	1	3	0	2
1	34	1	2	8	1	2
1	59	2	2	10	2	2
1	33	2	1	1	1	2
1	63	2	1	1	0	2
1	81	2	1	1	0	2
1	22	1	2	0	0	2
1	60	2	1	10	0	2
1	39	2	1	100	1	2
1	49	2	1	5	1	2
1	69	2	2	20	0	2
1	46	2	1	3	1	2
1	38	1	2	5	0	2
1	62	1	2	4	0	2
1	59	2	1	2	0	2
1	42	1	2	50	6	2
1	72	2	1	30	0	2
1	62	2	1	1	0	2
1	51	2	1	5	1	2
1	37	2	1	4	1	2
1	21	1	2	1	1	2
1	62	2	1	10	1	2
1	23	1	2	0	0	2
1	27	1	2	0	0	2
1	28	2	1	3	1	2
1	77	2	1	3	0	2
1	50	2	1	15	1	2
1	61	2	1	2	1	2
1	39	1	2	0	0	2
1	80	2	1	7	0	2
1	65	2	1	5	0	2
1	48	2	1	10	0	2
1	62	2	2	1	0	2
1	62	2	1	0	0	2
1	47	2	1	5	2	2
1	76	2	1	10	0	2
1	60	2	1	4	0	2
1	37	1	2	0	0	2
1	36	2	1	15	3	2
1	49	2	1	2	0	2
1	48	2	2	30	2	2
1	42	2	1	6	2	2
1	67	2	1	20	0	2
1	40	1	2	1	0	2
1	67	2	1	4	1	2
1	60	2	1	20	0	2
1	58	1	2	4	0	2
1	44	1	2	12	1	2
1	43	1	2	100	1	2
1	51	2	1	2	0	2
1	60	2	2	100	1	2
1	69	2	1	5	0	2
1	65	2	2	100	0	2
1	45	2	1	2	0	2
1	56	2	1	10	1	2
1	46	2	1	1	1	2
1	69	2	1	5	0	2
1	57	2	1	2	1	2
1	53	2	1	3	0	2
1	52	2	1	1	1	2
1	40	2	1	5	1	2
1	48	2	1	10	1	2
1	44	1	2	2	1	2
1	53	1	2	5	0	2
1	46	1	2	4	1	2
1	60	2	1	11	1	2
1	57	1	2	1	0	2
1	53	2	2	15	2	2
1	46	2	1	2	0	2
1	37	2	2	5	1	1
1	46	1	2	2	0	2
1	56	2	1	10	1	2
1	45	1	2	100	3	1
1	57	2	1	10	0	2
1	51	1	2	20	1	2
1	31	1	2	1	0	2
1	73	2	1	2	1	2
1	37	2	1	4	0	2
1	63	2	1	1	0	2
1	55	2	1	50	2	2
1	66	2	1	2	0	2
1	46	2	2	2	0	2
1	52	2	1	1	1	2
1	50	2	1	15	1	2
1	56	2	2	60	1	2
1	59	2	2	30	3	2
1	68	2	1	100	5	2
1	55	2	1	7	1	2
1	61	1	2	1	1	2
1	48	2	1	30	2	2
1	43	1	2	8	1	2
1	57	2	1	5	0	2
1	74	2	1	1	0	2
1	54	2	1	5	0	2
1	58	2	1	5	0	2
1	59	2	1	2	0	2
1	71	2	1	1	0	2
1	67	2	1	3	0	2
1	69	2	2	30	0	2
1	60	2	1	10	0	1
1	53	2	1	10	0	2
1	46	2	1	5	0	2
1	29	1	2	6	0	2
1	48	2	2	2	1	2
1	39	1	2	5	2	2
1	60	2	1	50	0	2
1	36	1	2	5	0	1
1	48	2	2	3	0	2
1	61	2	1	3	0	2
1	74	2	1	4	0	2
1	66	2	2	28	3	2
1	49	1	2	0	0	2
1	61	2	1	10	0	2
1	50	1	2	1	0	2
1	67	1	2	300	1	2
1	59	2	1	1	0	2
1	56	1	2	0	0	2
1	69	2	1	20	0	2
1	44	2	1	15	1	2
1	67	2	1	5	0	2
1	49	2	2	0	0	2
1	38	1	2	1	0	2
1	54	2	2	15	1	2
1	37	1	2	0	0	2
1	71	2	1	1	1	2
1	46	1	2	5	0	2
1	51	2	1	7	0	2
1	42	1	2	15	1	2
1	44	1	2	10	1	2
1	56	2	2	0	0	2
1	47	2	1	10	0	2
1	46	1	2	2	0	2
1	27	1	2	1	0	2
1	72	2	1	7	1	2
1	70	2	1	3	0	2
1	47	2	1	1	1	2
1	65	2	1	5	0	2
1	52	1	2	1	0	2
1	71	2	1	2	2	2
1	57	1	1	2	0	2
1	55	2	1	10	1	2
1	57	2	1	8	8	2
1	70	2	1	5	0	2
1	54	2	1	5	0	2
1	60	2	1	1	1	2
1	59	2	1	20	1	2
1	31	2	1	3	1	2
1	62	2	2	5	0	2
1	30	1	2	4	0	2
1	54	2	2	30	0	1
1	60	2	1	20	8	2
1	47	1	2	25	0	2
1	68	2	1	100	0	2
1	54	2	1	5	0	2
1	59	2	1	6	1	2
1	52	2	1	5	0	2
1	82	1	2	5	0	2
1	41	2	1	100	2	2
1	40	2	2	5	1	2
1	23	1	2	2	0	2
1	31	2	2	2	1	2
1	62	2	1	1	0	2
1	54	2	1	3	0	2
1	50	2	1	10	0	2
1	51	2	1	2	0	2
1	52	2	1	15	0	2
1	47	1	2	5	1	2
1	62	2	1	5	0	2
1	46	2	2	5	1	2
1	66	1	2	5	0	2
1	57	2	1	5	0	2
1	31	1	2	1	0	2
1	48	1	2	7	0	2
1	71	2	1	30	20	1
1	43	2	2	4	1	2
1	69	2	1	4	0	2
1	62	2	1	6	0	2
1	50	1	2	10	0	2
1	41	2	2	5	0	2
1	51	1	2	50	0	2
1	61	2	1	10	0	2
1	63	2	1	12	0	2
1	75	2	1	7	0	2
1	72	2	1	10	0	2
1	30	1	2	5	0	2
1	63	2	1	1	0	2
1	48	2	2	10	1	2
1	67	2	1	1	0	2
1	62	2	1	5	1	2
1	83	2	1	1	0	2
1	41	2	1	1	0	2
1	27	1	2	10	2	2
1	46	1	2	5	0	2
1	54	2	1	10	1	2
1	59	2	1	4	0	2
1	45	2	1	5	1	2
1	65	2	1	17	2	2
1	56	2	1	10	0	2
1	43	2	1	2	1	2
1	55	2	1	12	1	2
1	53	2	1	10	1	2
1	64	1	2	3	0	2
1	63	2	1	2	0	2
1	47	2	1	1	0	2
1	54	2	2	5	0	2
1	80	2	1	2	0	2
1	46	2	2	5	0	2
1	29	2	2	22	0	2
1	45	2	1	1	0	1
1	43	1	2	4	0	2
1	41	2	1	10	1	2
1	42	2	1	30	0	2
1	58	2	1	5	0	2
1	46	1	2	4	0	2
1	51	2	2	30	1	2
1	51	2	1	50	1	2
1	61	1	2	16	0	2
1	70	2	1	2	1	2
1	59	2	1	10	1	1
1	39	2	1	3	1	2
1	25	1	2	30	0	2
1	68	2	1	5	1	2
1	57	2	1	8	0	2
1	58	2	1	10	1	2
1	52	2	1	5	0	2
1	66	2	1	5	0	1
1	73	2	2	10	0	2
1	54	2	1	1	0	2
1	56	1	2	3	1	2
1	65	2	1	6	0	1
1	62	2	1	10	0	2
1	48	2	1	1	1	2
1	54	1	2	5	1	2
1	46	1	2	8	1	2
1	53	2	2	20	0	2
1	68	2	1	5	1	2
1	65	2	1	5	1	2
1	42	1	2	3	0	2
1	40	2	1	10	2	2
1	56	2	1	120	6	2
1	39	1	2	5	0	2
1	38	2	1	10	2	1
1	33	1	2	5	1	2
1	45	2	2	50	0	2
1	50	2	1	12	0	2
1	45	2	2	6	1	2
1	30	2	1	20	0	2
1	76	2	1	3	0	2
1	68	2	1	30	0	2
1	77	2	1	30	0	2
1	38	1	2	1	0	2
1	67	2	2	2	0	2
1	68	2	1	3	0	2
1	27	2	1	10	1	2
1	29	1	2	7	3	2
1	58	2	1	200	1	2
1	41	2	2	10	0	2
1	35	1	2	4	0	2
1	61	2	1	10	0	1
1	40	1	2	3	0	2
1	38	2	2	10	0	2
1	55	2	1	60	1	2
1	56	2	1	20	0	2
1	70	2	1	3	1	2
1	78	2	1	2	0	2
1	55	2	1	2	0	2
1	59	2	1	3	1	2
1	50	2	1	5	0	2
1	65	1	2	6	0	2
1	47	2	1	4	0	2
1	45	2	1	5	2	2
1	56	1	2	8	1	2
1	69	2	1	1	0	2
1	78	2	1	10	0	2
1	42	1	2	3	1	1
1	56	2	1	15	1	2
1	43	2	1	3	0	2
1	73	2	1	3	0	2
1	60	2	1	7	0	2
1	59	1	2	20	1	2
1	39	2	2	3	1	2
1	57	2	1	3	1	2
1	61	2	1	30	2	2
1	59	2	1	8	0	2
1	49	1	2	0	0	2
1	78	2	1	0	0	2
1	55	1	2	0	0	2
1	38	2	1	2	0	2
1	70	2	1	1	0	2
1	49	2	1	10	1	2
1	43	2	1	20	1	2
1	45	1	2	100	3	2
1	65	2	1	6	1	2
1	62	2	1	4	0	2
1	70	2	1	3	0	2
1	82	2	1	5	1	2
1	75	2	1	3	0	2
1	52	2	2	5	1	2
1	51	2	1	100	1	2
1	31	1	2	0	0	2
1	48	2	1	20	3	2
1	71	2	1	5	0	2
1	44	2	1	5	0	2
1	40	1	2	20	1	2
1	46	1	2	0	0	2
1	61	2	1	3	1	2
1	56	1	2	0	0	2
1	70	2	1	3	1	2
1	37	2	2	10	0	2
1	44	1	2	100	3	2
1	50	1	2	0	0	1
1	38	1	2	4	0	2
1	45	1	2	30	1	2
1	72	2	1	6	0	2
1	77	2	1	1	0	2
1	55	2	1	3	0	2
1	59	2	1	20	3	1
1	65	2	1	6	0	2
1	64	2	1	3	0	2
1	36	1	2	0	0	2
1	38	1	2	18	0	1
1	63	2	1	1	0	2
1	39	2	1	15	0	2
1	55	2	2	6	0	2
1	51	1	2	10	0	2
1	55	2	1	2	1	2
1	53	2	1	3	1	2
1	54	2	2	100	50	2
1	62	2	1	10	1	2
1	65	2	1	10	10	2
1	54	1	2	7	0	1
1	45	2	1	2	0	2
1	62	2	1	2	0	2
1	52	1	2	1	0	2
1	38	1	2	1	0	2
1	47	2	1	5	0	2
1	82	2	1	180	0	2
1	52	1	2	3	0	2
1	60	2	2	0	0	2
1	42	1	2	7	0	2
1	44	1	2	0	0	2
1	70	2	1	5	0	2
1	48	2	2	70	1	2
1	51	1	2	5	0	2
1	69	2	2	0	0	2
1	43	1	2	2	1	2
1	18	1	2	10	1	2
1	46	1	2	5	0	2
1	50	1	2	10	0	2
1	71	2	1	1	0	2
1	64	2	1	1	1	2
1	43	2	1	5	1	2
1	63	2	2	8	1	2
1	60	2	1	5	0	2
1	60	2	1	3	0	2
1	47	2	1	10	0	2
1	52	2	1	5	0	2
1	60	2	1	5	1	2
1	54	1	2	5	1	2
1	47	1	2	2	0	2
1	50	2	1	2	1	2
1	70	2	1	1	0	2
1	60	2	2	20	1	2
1	55	2	1	10	0	2
1	44	2	1	50	0	2
1	72	2	1	1	0	2
1	54	1	2	50	3	2
1	66	2	1	12	0	1
1	51	1	2	10	0	2
1	50	1	2	10	0	2
1	46	2	1	20	2	2
1	44	1	2	40	2	2
1	39	1	2	7	0	2
1	60	2	1	5	1	2
1	56	2	2	30	30	2
1	58	1	2	5	1	1
1	50	1	2	15	1	2
1	52	2	1	3	0	2
1	44	1	2	300	6	2
1	64	2	1	6	0	2
1	66	2	1	1	0	2
1	70	2	1	1	0	2
1	62	1	2	1	0	2
1	41	2	1	15	0	2
1	48	2	2	10	0	2
1	67	2	1	6	0	2
1	63	2	1	1	0	2
1	60	2	1	1	1	2
1	49	2	1	10	0	2
1	58	2	1	5	1	2
1	61	2	1	3	0	2
1	51	2	1	6	1	1
1	49	1	2	2	0	2
1	58	2	1	6	0	2
1	58	2	1	1	0	2
1	69	2	1	10	1	2
1	64	2	1	1	0	2
1	54	2	1	10	2	2
1	44	2	1	52	2	2
1	60	1	2	10	0	2
1	48	2	1	2	1	2
1	74	2	1	8	0	2
1	65	2	1	3	0	2
1	70	2	1	7	0	2
1	63	1	2	5	2	2
1	53	2	2	10	1	2
1	68	2	1	1	0	2
1	73	2	1	5	1	2
1	66	1	2	5	0	2
1	55	2	2	2	0	2
1	44	2	2	8	1	2
1	43	1	2	10	0	2
1	42	2	2	3	0	2
1	39	1	2	5	0	2
1	75	2	1	5	0	2
1	60	2	1	20	1	2
1	51	2	2	25	2	2
1	43	2	1	10	1	2
1	54	1	2	20	0	2
1	57	2	1	5	1	2
1	41	1	2	5	0	2
1	50	2	1	5	0	2
1	45	1	2	13	0	2
1	52	1	2	20	3	2
1	57	2	1	1	1	2
1	62	2	1	2	0	2
1	46	2	1	300	1	2
1	60	2	1	10	0	2
1	70	2	1	30	0	2
1	19	1	2	0	0	2
1	54	2	1	1	0	2
1	63	2	1	1	0	2
1	48	2	1	15	2	2
1	61	2	1	20	2	2
1	81	2	1	8	0	2
1	66	2	2	3	0	2
1	43	1	2	10	1	2
1	45	2	1	200	1	2
1	75	2	1	1	0	2
1	21	1	2	4	2	2
1	57	2	2	60	0	2
1	60	2	1	20	1	2
1	43	2	1	72	1	1
1	60	2	1	100	1	2
1	68	2	1	1	0	2
1	65	2	1	70	0	2
1	64	2	2	1	0	2
1	41	1	2	0	0	2
1	46	2	1	9	1	2
1	68	2	1	20	0	2
1	36	1	2	3	0	2
1	56	2	1	20	1	2
1	45	2	1	3	2	2
1	54	2	1	10	0	2
1	57	2	2	850	280	1
1	73	2	1	1	0	2
1	79	2	1	1	0	2
1	67	2	1	6	2	2
1	66	2	1	1	0	2
1	62	2	1	100	0	2
1	48	1	2	1	0	2
1	46	2	2	30	0	2
1	46	2	1	2	1	2
1	42	2	1	4	1	2
1	28	1	2	5	1	2
1	64	2	2	3	0	2
1	55	2	1	3	0	2
1	57	2	1	15	1	1
1	64	2	1	1	1	2
1	59	2	1	17	1	2
1	57	2	1	25	1	2
1	47	2	1	5	0	2
1	45	2	2	50	0	2
1	52	2	2	5	1	2
1	60	2	1	15	0	1
1	33	2	1	3	1	2
1	35	2	1	8	1	2
1	76	2	1	1	0	2
1	57	2	1	5	0	2
1	67	2	1	20	0	2
1	62	2	1	3	0	2
1	45	2	1	10	1	2
1	68	2	1	50	0	2
1	56	2	1	10	1	2
1	55	2	1	4	0	2
1	42	2	1	3	0	2
1	51	2	1	15	0	2
1	35	1	2	0	0	2
1	45	2	1	3	0	2
1	58	2	1	5	0	2
1	57	2	2	50	0	2
1	65	2	1	10	0	2
1	58	1	2	50	1	1
1	45	1	2	1	0	2
1	59	2	2	4	1	2
1	54	2	1	5	0	2
1	55	2	1	4	0	2
1	59	2	1	1	0	2
1	59	2	1	10	0	2
1	57	2	1	2	0	2
1	51	1	2	7	0	2
1	51	2	1	57	5	2
1	54	1	2	5	0	2
1	53	2	1	5	1	2
1	70	2	1	1	0	2
1	44	2	1	10	1	2
1	54	1	2	3	0	2
1	50	1	2	3	0	2
1	52	2	1	5	0	2
1	77	2	1	1	0	2
1	42	2	1	5	1	2
1	68	2	2	15	0	2
1	66	2	1	1	1	2
1	62	2	1	6	0	2
1	66	2	1	10	0	2
1	47	2	1	1	0	2
1	67	2	1	4	0	2
1	38	2	1	10	1	2
1	67	2	1	3	0	2
1	70	2	1	2	0	2
1	40	2	1	1	1	2
1	55	2	1	1	0	2
1	70	2	1	20	0	2
1	62	1	2	10	0	2
1	69	2	2	38	1	2
1	60	2	1	20	0	2
1	41	1	2	2	0	2
1	69	2	1	1	0	2
1	52	1	2	2	0	2
1	62	2	1	5	0	2
1	46	2	1	10	0	2
1	65	2	1	30	1	2
1	37	2	1	5	0	2
1	64	2	1	7	0	2
1	55	2	1	7	1	2
1	48	2	2	3	0	2
1	41	1	2	30	0	1
1	62	2	1	1	0	2
1	38	2	1	10	2	2
1	45	1	2	20	0	1
1	73	2	1	1	0	2
1	38	2	1	3	1	2
1	75	2	1	2	0	2
1	60	2	1	10	0	2
1	31	2	1	5	0	2
1	59	2	1	20	1	2
1	63	2	1	20	1	1
1	27	1	2	0	0	2
1	58	2	1	10	0	2
1	71	2	2	1	0	2
1	62	2	2	10	1	2
1	50	1	2	12	0	2
1	64	2	1	3	0	2
1	64	2	1	10	0	2
1	42	1	2	1	0	2
1	51	1	2	12	0	2
1	53	1	1	8	1	2
1	36	2	1	12	1	2
1	43	2	2	20	1	2
1	60	1	2	0	0	2
1	44	2	2	20	2	2
1	75	1	2	0	0	2
1	53	2	1	10	2	2
1	68	2	1	1	0	2
1	47	2	2	2	1	2
1	58	2	1	10	1	2
1	62	2	1	1	0	2
1	35	2	1	5	1	2
1	20	1	2	0	0	2
1	52	2	1	5	1	2
1	80	2	1	2	0	2
1	67	2	1	5	1	2
1	59	2	1	1	0	2
1	57	2	1	7	0	2
1	56	2	1	30	1	2
1	41	2	1	5	1	2
1	51	2	2	2	0	2
1	72	2	1	10	1	2
1	53	2	1	10	1	2
1	70	2	1	1	0	2
1	65	2	2	2	0	2
1	51	1	2	0	0	2
1	40	1	2	5	0	2
1	30	1	2	15	1	2
1	64	2	1	3	1	2
1	76	2	1	1	0	2
1	79	2	1	1	0	2
1	56	1	2	100	100	2
1	59	2	1	10	0	2
1	37	1	2	3	1	2
1	21	1	2	0	0	2
1	33	1	2	0	0	2
1	66	2	2	1	0	2
1	54	1	2	200	1	2
1	59	2	1	1	0	2
1	34	2	1	5	1	2
1	48	2	1	10	1	2
1	58	2	2	5	1	2
1	51	1	2	0	0	2
1	37	2	2	50	2	2
1	49	2	1	15	0	2
1	41	2	1	80	1	2
1	59	2	1	3	0	2
1	45	2	1	18	2	2
1	67	2	2	2	0	2
1	29	1	2	0	0	2
1	56	2	1	2	0	2
1	55	2	1	4	0	2
1	51	2	1	5	1	2
1	87	2	1	1	0	2
1	69	2	1	10	0	2
1	44	2	1	10	0	2
1	66	2	1	10	0	2
1	67	2	1	3	0	2
1	38	2	1	250	5	2
1	52	2	1	5	0	2
1	71	2	1	100	1	2
1	55	2	2	0	0	2
1	70	2	2	6	0	2
1	63	2	1	100	5	2
1	55	2	1	2	0	2
1	50	1	2	5	0	2
1	20	1	2	0	0	2
1	35	1	2	3	0	2
1	34	1	2	3	1	2
1	50	2	1	3	0	2
1	70	2	1	3	0	2
1	42	2	1	1	0	2
1	57	1	2	8	1	2
1	68	2	1	3	0	2
1	72	2	1	8	2	2
1	37	1	2	0	0	2
1	41	1	2	0	0	2
1	76	2	1	15	0	2
1	30	1	2	1	0	2
1	25	1	2	1	0	2
1	71	2	1	15	0	2
1	54	1	2	50	4	2
1	58	2	2	1	0	2
1	62	2	1	3	0	2
1	69	2	1	2	0	2
1	40	2	1	30	3	2
1	38	1	2	0	0	2
1	62	2	1	1	1	2
1	72	2	1	10	0	2
1	67	2	2	6	0	2
1	56	1	2	0	0	2
1	45	2	2	3	0	2
1	69	2	1	1	0	2
1	61	2	1	3	1	2
1	35	1	2	2	0	2
1	30	1	2	50	5	2
1	66	2	1	10	0	2
1	34	1	2	0	0	2
1	34	1	2	0	0	2
1	51	2	1	7	0	2
1	61	1	2	2	0	2
1	77	2	1	5	0	2
1	48	1	2	30	0	2
1	73	2	1	10	0	2
1	68	2	1	3	3	2
1	43	2	1	10	0	2
1	65	2	1	20	0	2
1	42	2	1	5	1	2
1	61	2	2	4	0	2
1	71	2	1	3	0	2
1	51	1	2	200	0	2
1	67	2	1	4	1	2
1	63	2	1	6	0	2
1	61	2	2	5	1	2
1	50	2	2	400	4	2
1	80	2	1	30	1	2
1	54	2	1	54	0	2
1	46	1	2	10	1	2
1	54	2	1	2	0	2
1	52	2	1	35	0	2
1	35	1	2	15	2	2
1	59	2	1	5	0	2
1	37	2	1	12	1	2
1	66	2	1	20	2	2
1	51	2	1	4	0	2
1	66	2	2	5	1	2
1	63	2	1	10	1	2
1	53	2	1	5	0	2
1	53	2	1	10	0	2
1	46	2	1	100	5	2
1	44	1	2	10	1	2
1	56	2	1	10	0	2
1	47	2	1	5	1	2
1	67	2	1	10	0	2
1	46	2	1	1	0	2
1	52	2	2	30	3	2
1	51	2	1	40	0	2
1	53	2	2	2	0	2
1	58	2	1	8	1	2
1	35	1	2	88	0	2
1	43	2	1	35	0	2
1	76	2	1	20	0	2
1	73	2	1	4	0	2
1	45	1	2	4	0	2
1	42	2	1	10	1	2
1	58	2	2	50	1	2
1	49	2	2	2	2	2
1	63	2	1	3	0	2
1	63	2	1	1	0	2
1	45	1	2	0	0	1
1	62	2	1	3	0	2
1	69	2	1	1	0	2
1	49	2	1	3	0	2
1	34	1	2	6	0	2
1	52	2	2	3	1	2
1	60	2	1	3	0	2
1	59	2	2	50	0	2
1	56	2	2	100	0	2
1	77	2	1	3	0	2
1	67	2	1	10	0	2
1	70	2	2	3	0	2
1	69	2	1	12	0	2
1	51	2	1	4	1	2
1	38	1	2	45	11	1
1	72	2	1	2	0	2
1	57	2	1	5	0	2
1	59	2	1	10	0	2
1	59	2	2	1	0	2
1	64	2	1	5	0	2
1	50	1	2	0	0	1
1	53	2	1	4	1	2
1	46	1	2	5	0	2
1	55	1	2	5	0	2
1	63	2	1	2	1	2
1	55	2	1	10	0	2
1	26	1	2	0	0	2
1	47	2	1	4	1	2
1	54	2	1	5	0	2
1	78	2	1	5	0	2
1	51	2	1	4	0	2
1	53	2	1	0	0	2
1	54	2	2	15	1	2
1	55	2	1	10	1	2
1	66	2	1	100	5	2
1	49	2	1	100	10	2
1	60	2	1	5	0	2
1	63	2	1	1	0	2
1	47	2	1	25	3	2
1	39	2	1	15	0	2
1	51	2	1	4	0	2
1	33	2	1	0	0	2
1	52	2	2	8	0	2
1	49	2	1	8	1	2
1	58	2	1	10	1	2
1	65	2	2	5	0	2
1	62	2	1	3	0	2
1	52	2	2	5	0	2
1	59	2	1	4	0	2
1	53	2	1	1	0	2
1	65	2	1	2	0	2
1	34	1	2	5	0	2
1	50	1	2	100	0	2
1	55	2	1	4	0	2
1	25	1	2	12	0	2
1	60	2	1	2	0	2
1	73	2	1	1	0	2
1	59	2	1	2	0	2
1	70	2	1	1	1	2
1	39	2	1	2	1	2
1	38	1	2	0	0	2
1	51	2	1	15	0	2
1	41	2	1	8	1	2
1	68	2	1	10	0	2
1	71	2	2	7	2	2
1	53	2	1	7	1	2
1	65	2	2	10	0	2
1	60	2	1	6	0	2
1	54	2	1	1	0	2
1	66	2	1	4	1	2
1	47	2	1	6	1	2
1	60	2	1	8	0	2
1	77	2	1	10	0	2
1	71	2	1	3	0	2
1	42	2	1	8	1	2
1	56	1	2	0	0	2
1	38	1	2	6	1	2
1	21	1	2	0	0	2
1	50	2	1	10	0	2
1	48	1	2	5	0	2
1	56	2	1	30	1	2
1	52	1	2	0	0	2
1	50	2	1	0	0	2
1	58	2	1	10	0	2
1	69	2	1	1	0	2
1	53	2	2	2	1	2
1	83	2	1	3	0	2
1	68	2	2	10	0	2
1	69	2	1	7	1	2
1	65	2	1	5	0	2
1	70	2	1	20	0	2
1	34	2	1	1	1	2
1	70	1	2	20	3	2
1	68	2	2	50	0	2
1	61	2	2	2	0	2
1	54	2	1	5	0	2
1	56	2	1	1	0	2
1	51	2	1	8	0	1
1	58	1	2	15	0	2
1	48	1	2	30	3	2
1	38	2	1	6	1	2
1	53	2	2	20	4	2
1	63	2	1	2	1	2
1	64	2	1	4	0	2
1	56	2	2	1	0	2
1	51	1	2	10	1	2
1	60	2	1	10	0	2
1	53	2	1	10	1	2
1	59	1	2	10	1	2
1	57	2	1	2	0	2
1	62	2	1	6	0	2
1	73	2	1	10	0	2
1	65	2	1	5	0	2
1	40	2	2	4	1	2
1	50	1	2	5	0	2
1	42	2	1	87	0	2
1	45	2	2	6	0	2
1	58	2	1	10	1	2
1	51	2	2	10	1	2
1	35	2	1	8	2	2
1	56	2	1	8	1	2
1	73	1	2	0	0	2
1	49	2	2	20	1	2
1	47	2	1	8	0	2
1	39	2	1	3	0	2
1	47	2	1	9	0	2
1	43	1	2	150	5	2
1	48	2	1	5	1	2
1	68	2	1	3	1	2
1	45	2	1	10	1	2
1	37	1	2	5	1	2
1	46	2	1	3	1	2
1	49	2	1	6	1	2
1	51	2	1	3	0	2
1	48	2	1	50	1	2
1	54	2	2	5	0	2
1	50	2	1	2	1	2
1	38	2	1	2	1	2
1	51	2	1	1	1	2
1	75	2	1	2	0	2
1	64	2	2	12	2	2
1	48	2	1	5	0	2
1	41	2	1	1	0	2
1	53	2	1	10	3	2
1	45	2	1	2	1	2
1	52	2	1	1	1	2
1	60	1	2	10	0	2
1	52	1	2	10	0	2
1	64	2	1	10	0	2
1	72	2	1	8	0	2
1	64	2	1	1	0	2
1	67	2	1	3	0	2
1	43	2	1	15	0	2
1	51	2	2	5	1	2
1	62	2	1	2	1	2
1	67	1	2	2	0	2
1	45	2	1	20	0	2
1	60	2	2	10	0	2
1	58	2	1	5	0	2
1	65	2	1	5	0	2
1	57	2	1	10	0	2
1	72	2	1	3	0	2
1	61	2	1	1	0	2
1	70	2	1	8	0	2
1	35	2	1	3	1	2
1	55	2	2	2	0	2
1	37	2	1	4	1	2
1	67	2	1	7	1	2
1	55	2	2	2	0	2
1	29	1	2	0	0	2
1	55	2	1	3	0	2
1	49	1	2	5	0	2
1	60	2	1	10	0	2
1	64	2	1	8	0	2
1	54	2	1	10	1	2
1	64	1	2	3	0	2
1	74	2	1	10	0	2
1	54	2	1	9	1	2
1	58	2	1	2	1	2
1	41	2	2	4	0	2
1	68	2	1	0	0	2
1	53	2	1	8	0	2
1	59	2	1	15	1	2
1	53	1	2	0	0	1
1	51	1	2	20	0	2
1	44	2	2	10	1	2
1	40	1	2	0	0	2
1	38	2	2	10	1	2
1	34	1	2	0	0	2
1	65	2	1	1	0	2
1	51	2	1	4	0	2
1	56	2	2	1	0	2
1	60	2	1	5	0	2
1	57	1	2	1	0	2
1	34	2	1	2	0	2
1	62	2	1	9	0	2
1	45	1	2	20	0	2
1	44	2	1	20	1	2
1	54	2	1	3	1	2
1	74	2	1	1	0	2
1	43	2	1	5	0	2
1	54	2	1	1	1	2
1	65	2	1	50	0	2
1	32	1	2	0	0	2
1	72	2	1	5	0	2
1	76	2	1	50	0	2
1	39	1	2	20	1	2
1	49	2	1	15	1	2
1	42	1	2	7	0	2
1	19	1	2	0	0	2
1	61	2	1	2	0	1
1	34	1	2	3	1	2
1	62	2	1	2	0	2
1	49	2	2	2	0	2
1	55	2	1	40	0	2
1	46	2	1	4	1	2
1	53	1	2	0	0	1
1	53	2	1	10	1	2
1	61	2	2	3	0	2
1	53	2	1	30	2	2
1	45	2	2	80	1	2
1	41	2	2	50	1	2
1	69	2	1	10	0	2
1	56	1	2	20	0	2
1	38	2	1	10	0	2
1	54	2	1	20	1	2
1	41	2	1	10	4	2
1	59	2	1	30	0	2
1	53	1	2	50	3	2
1	58	2	1	1	1	2
1	49	2	1	10	1	2
1	55	2	1	1	0	2
1	65	2	1	1	0	2
1	30	1	2	2	0	2
1	54	2	1	15	0	2
1	53	2	1	10	0	2
1	40	2	1	4	0	2
1	33	1	2	8	0	2
1	58	2	1	1	0	2
1	49	2	1	8	1	1
1	64	2	1	1	0	2
1	51	2	1	14	2	2
1	51	1	2	0	0	2
1	76	2	1	1	1	2
1	71	2	1	3	0	2
1	76	2	1	1	0	2
1	51	1	2	15	0	2
1	36	1	2	5	0	2
1	59	2	2	6	1	2
1	30	1	2	0	0	2
1	54	2	1	1	0	2
1	38	1	2	3	0	2
1	66	2	1	1	0	2
1	59	2	1	20	0	1
1	69	2	1	20	0	2
1	27	1	2	0	0	2
1	63	2	1	20	0	2
1	46	2	2	3	0	2
1	46	1	2	5	0	2
1	37	1	2	0	0	2
1	74	2	1	3	1	2
1	57	1	2	0	0	2
1	77	2	1	13	0	2
1	45	1	2	5	0	2
1	37	2	2	2	1	2
1	50	2	2	20	0	2
1	36	1	2	3	0	2
1	53	2	1	2	0	2
1	78	2	1	5	0	2
1	63	2	1	30	2	2
1	47	2	1	67	3	2
1	70	2	1	1	1	2
1	50	1	2	10	0	2
1	51	1	2	15	0	2
1	63	1	2	500	100	2
1	34	2	1	7	0	2
1	58	1	2	2	0	2
1	41	2	2	3	1	2
1	47	2	1	4	0	2
1	45	1	2	5	0	2
1	59	2	1	20	2	2
1	68	2	1	1	0	2
1	44	1	2	5	0	2
1	46	1	2	50	0	2
1	69	2	2	50	0	2
1	67	2	1	8	0	2
1	38	1	2	10	1	2
1	37	1	2	0	0	2
1	37	1	2	20	0	2
1	48	1	1	3	0	2
1	61	2	1	20	0	2
1	61	2	2	60	3	2
1	61	2	1	5	0	2
1	47	1	2	2	0	2
1	61	2	1	6	0	2
1	33	1	2	1	0	2
1	59	2	1	8	0	2
1	57	1	2	3	0	2
1	45	2	1	1	0	2
1	53	2	2	3	0	2
1	59	2	1	5	0	2
1	49	2	1	15	2	2
1	44	1	2	0	0	2
1	35	2	2	1	1	2
1	52	2	1	5	0	2
1	47	1	2	3	0	2
1	82	2	1	2	0	2
1	25	1	2	5	0	2
1	48	2	1	3	0	2
1	34	1	2	10	1	2
1	31	2	1	5	1	2
1	58	2	1	1	1	2
1	81	2	1	1	1	2
1	56	2	2	8	1	2
1	45	1	2	10	0	2
1	30	2	1	1	0	2
1	55	1	2	20	0	2
1	73	2	1	5	1	2
1	60	2	1	1	1	2
1	63	2	1	0	0	2
1	47	2	2	20	2	2
1	66	2	1	7	1	2
1	66	1	2	1	0	2
1	56	2	2	40	1	2
1	71	2	1	8	0	2
1	48	2	1	4	1	1
1	48	2	2	20	0	2
1	46	1	2	10	0	2
1	63	2	1	5	0	2
1	61	2	1	100	1	2
1	61	1	2	10	0	2
1	33	2	1	1	0	2
1	19	1	2	1	1	2
1	53	1	2	3	0	1
1	57	2	2	1	0	2
1	51	2	2	1	1	2
1	60	2	1	5	0	2
1	69	2	1	5	0	2
1	27	2	1	69	69	1
1	66	2	1	1	1	2
1	71	2	1	8	0	2
1	42	2	1	10	1	2
1	64	2	1	5	0	2
1	61	2	1	30	0	1
1	60	2	1	3	0	2
1	42	2	1	30	1	2
1	49	1	2	10	0	2
1	86	2	1	6	0	2
1	56	2	1	4	0	2
1	58	2	1	1	0	2
1	43	2	1	10	1	2
1	64	2	1	5	0	2
1	63	2	1	3	1	2
1	67	2	1	10	0	2
1	29	2	1	2	0	2
1	60	2	1	100	1	2
1	65	2	1	1	0	2
1	44	2	1	20	0	2
1	42	1	2	20	1	2
1	43	2	1	5	1	2
1	52	2	1	4	1	2
1	48	2	1	10	1	2
1	28	1	2	0	0	2
1	43	2	1	3	0	2
1	75	2	1	2	0	2
1	65	2	1	3	0	2
1	56	2	1	3	1	2
1	54	2	1	12	2	2
1	61	2	1	2	0	2
1	56	1	2	6	0	2
1	46	2	1	10	1	2
1	39	1	2	8	0	2
1	48	2	1	3	1	2
1	75	2	1	2	0	2
1	67	2	1	5	0	2
1	47	2	1	10	0	2
1	54	2	2	1	1	2
1	24	1	2	6	1	2
1	48	2	2	3	1	2
1	47	1	2	15	0	2
1	68	2	1	5	1	2
1	67	2	1	5	0	2
1	39	2	1	1	0	2
1	59	2	2	20	0	2
1	46	2	1	4	0	2
1	49	2	1	1	1	2
1	59	1	2	2	0	2
1	22	1	2	0	0	2
1	77	2	1	4	0	2
1	62	2	1	6	0	2
1	57	2	1	20	1	2
1	72	2	1	1	1	2
1	50	2	1	10	0	2
1	65	2	1	1	0	2
1	60	2	1	20	0	2
1	45	1	2	5	0	2
1	66	2	1	1	0	2
1	60	2	1	2	1	2
1	55	2	1	3	0	2
1	70	2	1	2	0	2
1	33	1	2	18	0	2
1	39	1	2	4	0	2
1	76	2	1	3	0	2
1	53	2	1	4	1	2
1	70	2	1	3	1	2
1	65	2	1	5	0	2
1	39	2	1	4	1	2
1	73	2	1	100	1	2
1	35	1	2	0	0	2
1	56	2	1	9	0	2
1	32	2	1	3	1	2
1	40	1	2	2	0	2
1	35	1	2	6	2	2
1	39	2	1	2	0	1
1	56	2	1	27	1	2
1	37	1	2	0	0	2
1	51	2	1	10	1	2
1	46	1	2	1	0	1
1	71	2	1	5	0	2
1	49	2	1	100	10	1
1	38	1	2	10	1	2
1	72	2	1	10	0	2
1	67	2	1	10	1	2
1	40	2	1	2	0	2
1	68	1	2	50	1	2
1	63	2	1	6	0	2
1	76	2	1	3	0	2
1	64	2	1	3	0	2
1	77	2	1	3	0	2
1	49	1	2	3	0	2
1	55	2	2	1	0	2
1	41	1	2	1	0	2
1	60	2	2	10	0	2
1	42	2	1	1	1	2
1	68	2	1	4	0	2
1	74	2	2	5	1	2
1	67	2	2	5	1	2
1	55	2	1	8	0	2
1	48	1	2	2	2	1
1	64	2	1	15	2	2
1	70	2	1	2	0	2
1	48	2	1	2	1	2
1	69	2	1	5	0	2
1	66	2	1	30	2	2
1	57	2	2	29	0	2
1	53	2	2	10	1	2
1	50	2	2	10	1	2
1	73	2	1	2	0	2
1	63	2	1	3	1	2
1	54	2	1	20	0	2
1	54	1	2	5	0	2
1	44	1	2	10	0	2
1	62	1	2	0	0	1
1	56	1	2	2	0	2
1	58	2	1	2	0	2
1	70	2	1	5	0	2
1	69	2	1	1	0	2
1	54	2	2	30	3	2
1	49	2	1	4	1	2
1	54	2	2	5	0	2
1	57	2	1	15	0	2
1	52	1	2	700	1	2
1	59	2	1	20	1	2
1	79	2	1	1	0	2
1	67	2	1	5	0	2
1	48	2	1	10	1	2
1	64	2	1	10	1	2
1	55	2	1	4	0	2
1	71	2	1	1	0	2
1	35	1	2	5	0	2
1	51	1	2	100	1	2
1	48	2	2	5	1	2
1	51	2	1	15	1	1
1	62	2	1	20	1	2
1	64	2	2	5	0	2
1	47	2	1	30	3	2
1	39	1	2	3	0	2
1	59	1	2	30	0	2
1	61	2	1	1	0	2
1	47	2	1	10	1	2
1	66	2	1	3	0	2
1	76	2	1	4	0	2
1	46	1	2	10	0	2
1	57	2	1	3	1	2
1	60	2	2	1	0	2
1	67	2	1	20	0	2
1	37	1	2	0	0	2
1	67	2	2	30	0	2
1	53	2	1	3	0	2
1	38	1	2	0	0	2
1	35	2	1	1	1	2
1	44	2	1	5	2	2
1	53	2	2	15	1	2
1	61	1	2	4	0	2
1	45	2	2	13	1	2
1	58	2	1	10	1	2
1	60	2	2	10	0	2
1	58	2	1	5	1	2
1	62	2	2	7	0	1
1	47	1	2	2	1	2
1	55	2	2	10	0	2
1	49	2	1	10	0	2
1	60	2	2	50	0	2
1	55	2	1	5	1	2
1	71	2	1	3	0	2
1	80	2	1	3	0	2
1	55	2	1	150	3	2
1	64	2	1	2	1	2
1	44	2	1	10	1	2
1	36	1	2	0	0	2
1	63	1	2	0	0	2
1	62	2	1	10	0	2
1	54	1	2	1	0	2
1	71	1	2	0	0	2
1	59	2	1	2	1	1
1	40	1	2	30	0	2
1	70	2	1	1	1	2
1	40	1	2	0	0	2
1	43	1	2	5	0	2
1	63	2	1	10	0	2
1	66	2	2	5	1	2
1	54	1	2	20	0	2
1	56	2	1	10	2	2
1	49	1	2	2	1	2
1	67	2	1	10	0	2
1	47	2	2	3	0	2
1	49	2	2	10	0	2
1	44	2	1	7	1	2
1	51	2	1	25	1	2
1	59	2	1	10	0	2
1	82	2	2	5	0	2
1	78	2	2	6	0	2
1	50	2	1	3	0	2
1	18	1	2	0	0	2
1	48	2	2	0	0	2
1	36	2	1	3	1	2
1	64	2	1	10	1	2
1	52	2	1	50	3	2
1	41	2	1	3	1	2
1	52	1	2	3	0	2
1	56	2	1	10	0	2
1	71	2	1	10	0	2
1	38	1	2	1	0	2
1	56	2	1	80	0	2
1	69	2	1	2	1	2
1	55	2	2	20	0	2
1	72	2	1	30	0	2
1	52	2	1	30	0	2
1	46	1	2	0	0	2
1	48	2	1	5	1	2
1	47	2	1	3	0	2
1	47	1	2	2	0	2
1	57	2	2	15	0	2
1	64	2	1	300	4	2
1	28	1	2	0	0	2
1	51	1	2	0	0	2
1	66	2	1	15	0	2
1	68	2	1	6	0	2
1	55	2	1	5	0	2
1	62	2	1	6	0	2
1	66	2	1	5	1	2
1	47	2	1	10	0	2
1	40	2	1	7	0	2
1	41	2	1	6	1	2
1	74	2	1	3	0	2
1	59	2	2	10	0	2
1	55	2	1	2	1	2
1	67	2	1	1	1	2
1	79	2	1	1	0	2
1	76	2	1	5	0	2
1	62	2	1	7	0	2
1	61	1	2	1	0	2
1	56	2	1	3	0	2
1	74	2	1	9	0	2
1	48	2	2	10	1	2
1	55	1	2	2	0	2
1	55	1	2	0	0	1
1	58	2	2	3	1	2
1	71	2	1	1	0	2
1	69	2	1	10	0	2
1	61	2	1	50	1	2
1	80	2	1	8	0	2
1	71	2	1	7	1	2
1	53	2	1	5	1	2
1	48	2	1	20	0	2
1	45	2	1	8	3	2
1	83	2	1	1	0	2
1	46	2	2	20	2	2
1	54	2	2	5	1	1
1	30	1	2	0	0	2
1	43	2	1	20	0	2
1	56	2	1	5	0	2
1	52	1	2	20	2	2
1	42	1	2	30	0	2
1	44	1	2	3	0	2
1	62	2	2	3	0	2
1	55	2	2	20	0	1
1	52	1	2	5	0	2
1	62	2	1	30	0	2
1	69	2	1	5	0	2
1	60	2	1	5	1	2
1	57	2	1	5	0	2
1	45	2	1	20	1	2
1	52	2	1	20	1	2
1	58	2	1	15	3	2
1	55	2	1	3	0	2
1	48	2	1	10	0	2
1	60	1	2	300	0	2
1	35	2	2	2	0	2
1	43	2	2	10	1	2
1	43	1	2	0	0	2
1	73	2	1	3	0	2
1	59	1	2	5	0	2
1	66	2	1	2	1	2
1	51	2	2	15	1	2
1	71	2	1	8	0	2
1	43	2	1	10	1	2
1	48	1	2	5	0	2
1	47	2	1	1	0	2
1	61	2	1	20	0	2
1	29	1	2	2	0	2
1	43	2	1	10	3	2
1	27	1	2	0	0	2
1	50	2	1	5	1	2
1	52	2	2	20	1	1
1	49	1	2	7	1	2
1	67	2	1	3	0	2
1	63	1	2	0	0	2
1	47	2	1	5	0	2
1	71	2	1	2	0	2
1	54	2	1	5	1	2
1	55	2	1	5	1	2
1	37	2	1	1	0	2
1	68	2	1	100	0	2
1	68	2	1	2	0	2
1	72	2	2	3	1	2
1	51	2	1	8	1	2
1	72	2	1	1	0	2
1	51	2	1	10	5	2
1	70	2	2	60	0	2
1	52	2	1	5	0	2
1	55	2	1	20	1	2
1	54	1	2	100	0	2
1	66	2	1	1	0	2
1	46	1	2	200	1	2
1	44	2	1	5	1	2
1	65	2	1	17	0	2
1	58	2	1	30	1	2
1	64	2	1	20	1	2
1	56	2	1	3	0	2
1	79	2	1	5	0	2
1	58	2	1	13	1	2
1	51	2	1	8	2	2
1	32	1	2	0	0	2
1	51	2	1	30	0	2
1	57	2	1	2	0	2
1	53	2	2	3	1	2
1	72	2	1	1	0	2
1	60	2	1	3	1	2
1	68	2	1	10	0	2
1	60	1	2	5	0	2
1	54	1	2	40	0	2
1	65	2	1	30	1	2
1	49	2	1	3	0	2
1	69	2	1	5	0	2
1	44	2	2	5	0	2
1	37	1	2	8	1	2
1	41	2	1	3	2	2
1	41	2	1	10	1	2
1	67	2	1	1	0	2
1	50	2	2	1	0	2
1	35	2	1	4	0	2
1	33	2	1	70	5	2
1	71	2	1	30	1	2
1	50	2	2	5	0	2
1	68	2	1	7	0	2
1	60	1	2	30	0	2
1	46	2	1	1	1	2
1	64	2	1	3	1	2
1	59	2	1	5	1	2
1	60	2	1	6	1	2
1	29	1	2	1	0	2
1	31	1	2	1	0	2
1	49	2	2	3	0	2
1	49	2	1	1	0	2
1	77	2	1	40	1	2
1	52	2	2	4	1	2
1	54	2	1	10	0	2
1	52	2	1	3	0	2
1	62	2	1	2	1	2
1	47	2	2	2	0	2
1	52	2	1	12	1	2
1	36	2	1	20	1	2
1	69	2	1	1	1	2
1	67	2	2	2	0	2
1	43	1	2	2	1	2
1	62	2	1	5	1	2
1	35	2	1	5	1	2
1	56	2	1	3	0	2
1	42	1	2	6	0	2
1	58	2	1	4	0	2
1	23	1	2	1	1	2
1	78	2	1	3	1	2
1	54	2	2	15	1	2
1	67	2	1	3	0	2
1	42	2	1	6	1	2
1	44	2	1	40	0	2
1	37	2	2	10	1	2
1	63	2	1	20	1	2
1	81	2	1	12	0	2
1	30	1	2	1	0	2
1	61	1	2	8	0	2
1	40	2	2	5	0	2
1	57	2	1	2	0	2
1	61	1	2	2	0	2
1	61	2	2	2	0	2
1	66	2	1	10	1	2
1	50	2	2	5	0	2
1	58	1	2	1	0	2
1	48	2	1	1	0	2
1	59	2	1	10	0	2
1	60	2	2	20	1	2
1	67	2	1	6	0	2
1	67	2	1	1	0	2
1	57	2	1	1	0	2
1	63	2	2	6	1	2
1	58	2	1	6	0	2
1	62	2	1	1	0	2
1	74	2	1	4	0	2
1	44	2	2	10	4	2
1	52	2	1	10	0	2
1	64	2	1	10	0	2
1	40	2	2	8	1	2
1	65	2	1	10	1	1
1	48	1	2	0	0	2
1	69	2	2	30	0	2
1	71	2	1	15	0	2
1	73	2	1	10	1	2
1	35	1	2	0	0	2
1	45	1	2	0	0	2
1	60	2	2	60	1	2
1	48	2	2	2	0	2
1	56	2	1	100	0	2
1	53	2	1	1	1	2
1	58	2	1	10	2	2
1	36	2	1	5	0	2
1	52	2	1	3	1	2
1	66	2	1	3	0	2
1	56	2	1	10	1	2
1	60	2	1	5	0	2
1	56	2	2	5	0	2
1	68	1	2	1	0	2
1	71	2	1	3	0	2
1	48	1	2	5	0	2
1	66	2	1	3	0	2
1	49	1	2	30	0	1
1	56	2	2	4	0	2
1	59	2	2	15	0	2
1	61	1	2	10	1	2
1	57	2	2	50	0	2
1	40	2	2	10	0	2
1	43	1	2	0	0	2
1	59	2	1	10	1	2
1	29	2	1	5	1	2
1	51	2	2	20	0	2
1	56	1	2	0	0	2
1	60	2	2	0	0	2
1	55	2	1	20	1	2
1	44	2	2	100	7	2
1	46	2	1	6	1	2
1	63	2	1	3	0	2
1	57	2	2	30	1	2
1	35	1	2	2	0	2
1	28	1	2	1	1	1
1	34	1	2	20	2	2
1	63	2	1	15	1	2
1	71	2	1	1	0	2
1	62	2	1	20	1	2
1	59	2	1	2	0	2
1	48	1	2	30	1	2
1	23	1	2	1	0	2
1	80	2	1	1	0	2
1	52	1	2	3	0	2
1	68	2	1	10	0	2
1	71	2	1	1	0	2
1	29	1	2	0	0	2
1	51	2	1	10	1	2
1	33	1	2	3	1	2
1	67	2	2	6	0	2
1	68	2	1	100	8	2
1	61	1	2	2	0	2
1	37	1	2	3	0	2
1	54	2	1	3	0	2
1	26	1	2	0	0	2
1	46	1	2	6	1	2
1	46	2	1	10	1	1
1	54	2	1	15	0	2
1	50	2	1	15	1	2
1	52	2	1	30	0	2
1	70	2	1	10	0	2
[truncated: 3,001 more rows]
