# Supplementary material for: Is the network of heterosexual contact in Japan scale free?
Source: PLoS One. 2019 Aug 27;14(8):e0221520. doi: 10.1371/journal.pone.0221520 (PMC6711537; doi:10.1371/journal.pone.0221520)
Supplement: S2 Data — (XLSX) [file pone.0221520.s002.xlsx]

## Sheet: Sheet1
male=1, female=2	age	unmarriged =1, marriged=2	parent=1, no child=2	sexual partners lifetime (number) 1="0" 2="1" 3="2" 4="3" 5="4" 6="5-10" 7="11-20" 8="21-50" 9="51-100" 10="101-200" 11="201-500" 12="501+"	sexual partners three months (number) 1="0" 2="1" 3="2" 4="3" 5="4" 6="5-10" 7="11-20" 8="21-50" 9="51-100" 10="101-200" 11="201-500" 12="501+"	same sex (yes=1,no=2)
1	18	1	2	1	1	2
1	18	1	2	5	1	2
1	18	1	2	1	1	2
1	18	1	2	12	12	2
1	19	1	2	1	1	2
1	19	1	2	1	1	2
1	20	1	2	2	1	1
1	20	1	2	5	3	2
1	20	1	2	1	1	2
1	20	1	2	1	1	2
1	20	1	2	1	1	2
1	20	1	2	1	1	2
1	20	1	2	7	4	2
1	21	1	2	4	1	1
1	21	1	2	1	1	2
1	21	1	2	2	2	2
1	21	1	2	1	1	2
1	21	1	2	2	1	2
1	21	1	2	1	1	2
1	21	1	2	1	1	2
1	22	1	2	3	1	1
1	22	1	2	6	3	2
1	22	1	2	1	1	2
1	22	1	2	1	1	2
1	22	1	2	1	1	2
1	22	1	2	7	2	2
1	23	1	2	1	1	2
1	23	1	2	7	2	2
1	24	1	2	1	1	2
1	24	1	2	1	1	2
1	24	1	2	6	2	2
1	25	1	2	1	1	2
1	26	1	2	6	2	1
1	26	1	2	6	2	2
1	26	1	2	1	1	2
1	26	1	2	2	2	2
1	26	1	2	1	1	2
1	26	1	2	1	1	2
1	26	1	2	4	1	2
1	27	1	2	6	1	2
1	27	1	2	1	1	2
1	27	1	2	6	2	2
1	27	1	2	1	1	2
1	27	1	2	1	1	2
1	27	1	2	3	1	2
1	28	1	1	5	3	1
1	28	1	2	11	7	1
1	28	1	2	1	1	2
1	28	1	2	3	2	2
1	29	1	2	1	1	1
1	29	1	2	1	1	2
1	29	1	2	1	1	2
1	29	1	2	1	1	2
1	29	1	2	7	1	2
1	29	1	2	1	1	2
1	29	1	2	1	1	2
1	29	1	2	1	1	2
1	29	1	2	4	1	2
1	29	1	2	1	1	2
1	29	1	2	1	1	2
1	29	1	2	1	1	2
1	30	1	2	1	1	1
1	30	1	2	9	4	2
1	30	1	2	1	1	2
1	30	1	2	1	1	2
1	30	1	2	2	1	2
1	30	1	2	1	1	2
1	30	1	2	1	1	2
1	30	1	2	6	6	2
1	30	1	2	1	1	2
1	30	1	2	1	1	2
1	30	1	2	1	1	2
1	30	1	2	1	1	2
1	30	1	2	7	4	2
1	30	1	2	1	1	2
1	30	1	2	1	1	2
1	30	1	2	1	1	2
1	31	1	2	7	4	1
1	31	1	2	3	3	1
1	31	1	2	9	1	1
1	31	1	2	4	1	2
1	31	1	2	1	1	2
1	31	1	2	7	3	2
1	31	1	2	1	1	2
1	31	1	2	4	2	2
1	31	1	2	1	1	2
1	31	1	2	4	1	2
1	31	1	2	1	1	2
1	31	1	2	1	1	2
1	31	1	2	1	1	2
1	31	1	2	1	1	2
1	31	1	2	5	2	2
1	31	1	2	1	1	2
1	32	1	2	6	2	1
1	32	1	2	1	1	1
1	32	1	2	1	1	2
1	32	1	2	9	4	2
1	32	1	2	1	1	2
1	32	1	2	7	1	2
1	32	1	2	6	2	2
1	32	1	2	1	1	2
1	32	1	2	1	1	2
1	32	1	2	2	1	2
1	32	1	2	1	1	2
1	32	1	2	4	4	2
1	32	1	2	4	2	2
1	32	1	2	2	2	2
1	33	1	2	5	1	1
1	33	1	1	3	2	1
1	33	1	2	5	1	2
1	33	1	2	8	1	2
1	33	1	2	1	1	2
1	33	1	2	1	1	2
1	34	1	2	6	2	2
1	34	1	2	4	2	2
1	34	1	2	1	1	2
1	34	1	2	6	2	2
1	34	1	2	7	1	2
1	34	1	2	6	2	2
1	34	1	2	4	1	2
1	34	1	2	3	1	2
1	34	1	2	1	1	2
1	34	1	2	1	1	2
1	34	1	2	6	3	2
1	34	1	2	4	1	2
1	34	1	2	1	1	2
1	34	1	2	6	1	2
1	34	1	2	1	1	2
1	34	1	2	2	1	2
1	34	1	2	1	1	2
1	34	1	2	4	1	2
1	34	1	2	2	1	2
1	35	1	2	3	1	2
1	35	1	2	4	2	2
1	35	1	2	1	1	2
1	35	1	2	6	1	2
1	35	1	2	1	1	2
1	35	1	2	1	1	2
1	35	1	2	6	1	2
1	35	1	2	6	2	2
1	35	1	2	7	4	2
1	35	1	2	4	1	2
1	36	1	2	5	1	1
1	36	1	2	1	1	2
1	36	1	2	1	1	2
1	36	1	2	2	1	2
1	36	1	2	8	6	2
1	36	1	2	1	1	2
1	36	1	2	3	1	2
1	36	1	2	7	2	2
1	36	1	2	1	1	2
1	36	1	2	4	1	2
1	36	1	2	8	1	2
1	36	1	2	1	1	2
1	36	1	2	1	1	2
1	36	1	2	6	1	2
1	36	1	2	2	1	2
1	36	1	2	1	1	2
1	36	1	2	1	1	2
1	36	1	2	6	1	2
1	37	1	2	6	1	2
1	37	1	2	6	1	2
1	37	1	2	1	1	2
1	37	1	2	1	1	2
1	37	1	2	7	1	2
1	37	1	2	2	1	2
1	37	1	2	4	4	2
1	37	1	2	4	1	2
1	37	1	2	6	1	2
1	37	1	2	7	1	2
1	37	1	2	2	1	2
1	37	1	2	6	2	2
1	38	1	2	2	1	2
1	38	1	2	4	1	2
1	38	1	2	6	3	2
1	38	1	2	3	1	2
1	38	1	2	6	2	2
1	38	1	2	4	4	2
1	38	1	2	1	1	2
1	38	1	2	1	1	2
1	38	1	2	1	1	2
1	38	1	2	4	2	2
1	38	1	2	6	1	2
1	38	1	2	2	1	2
1	38	1	2	7	7	2
1	38	1	2	1	1	2
1	39	1	2	8	3	1
1	39	1	2	3	1	1
1	39	1	2	1	1	1
1	39	1	2	8	1	2
1	39	1	2	9	3	2
1	39	1	2	4	1	2
1	39	1	2	6	2	2
1	39	1	2	1	1	2
1	39	1	2	6	2	2
1	39	1	2	1	1	2
1	39	1	2	4	2	2
1	39	1	2	1	1	2
1	39	1	2	3	1	2
1	39	1	2	1	1	2
1	39	1	2	1	1	2
1	39	1	2	4	1	2
1	39	1	2	6	3	2
1	40	1	2	7	4	1
1	40	1	2	8	3	1
1	40	1	2	7	3	1
1	40	1	2	6	2	1
1	40	1	1	6	6	1
1	40	1	2	2	2	2
1	40	1	2	6	2	2
1	40	1	2	2	1	2
1	40	1	2	1	1	2
1	40	1	2	6	2	2
1	40	1	2	6	1	2
1	40	1	2	11	11	2
1	40	1	2	1	1	2
1	40	1	2	1	1	2
1	40	1	2	2	1	2
1	40	1	2	1	1	2
1	41	1	2	1	1	2
1	41	1	2	1	1	2
1	41	1	2	2	1	2
1	41	1	2	1	1	2
1	41	1	2	3	1	2
1	41	1	2	6	1	2
1	41	1	2	1	1	2
1	41	1	2	6	1	2
1	41	1	2	4	1	2
1	41	1	2	6	1	2
1	41	1	2	2	1	2
1	41	1	2	1	1	2
1	41	1	2	1	1	2
1	41	1	2	7	2	2
1	41	1	2	1	1	2
1	41	1	2	1	1	2
1	41	1	2	1	1	2
1	41	1	2	2	1	2
1	41	1	2	3	1	2
1	41	1	2	10	6	2
1	41	1	2	3	1	2
1	42	1	2	9	1	1
1	42	1	2	6	2	2
1	42	1	2	6	1	2
1	42	1	2	9	2	2
1	42	1	2	1	1	2
1	42	1	2	6	2	2
1	42	1	2	4	1	2
1	42	1	2	4	2	2
1	42	1	2	3	1	2
1	42	1	2	8	2	2
1	42	1	2	5	1	2
1	42	1	2	2	1	2
1	42	1	2	4	1	2
1	42	1	2	6	1	2
1	42	1	2	7	2	2
1	42	1	2	6	1	2
1	42	1	2	5	1	2
1	42	1	2	8	1	2
1	42	1	2	1	1	2
1	42	1	2	8	2	2
1	42	1	2	6	2	2
1	42	1	2	3	1	2
1	43	1	2	1	1	1
1	43	1	2	9	6	1
1	43	1	2	6	1	2
1	43	1	2	3	1	2
1	43	1	2	5	2	2
1	43	1	2	4	1	2
1	43	1	2	8	3	2
1	43	1	2	4	1	2
1	43	1	2	4	2	2
1	43	1	2	1	1	2
1	43	1	2	5	1	2
1	43	1	2	3	1	2
1	43	1	2	1	1	2
1	43	1	2	2	1	2
1	43	1	2	6	1	2
1	43	1	2	3	1	2
1	43	1	2	3	1	2
1	43	1	2	7	1	2
1	43	1	2	3	1	2
1	43	1	2	6	1	2
1	44	1	2	8	1	1
1	44	1	2	6	1	2
1	44	1	2	1	1	2
1	44	1	2	6	1	2
1	44	1	2	7	2	2
1	44	1	2	4	4	2
1	44	1	2	4	2	2
1	44	1	2	4	1	2
1	44	1	2	2	1	2
1	44	1	2	6	1	2
1	44	1	2	1	1	2
1	44	1	2	1	1	2
1	44	1	2	7	2	2
1	44	1	2	4	1	2
1	44	1	2	5	1	2
1	44	1	2	6	1	2
1	44	1	2	3	1	2
1	44	1	2	1	1	2
1	44	1	2	1	1	2
1	44	1	2	6	1	2
1	44	1	2	6	2	2
1	44	1	2	6	1	2
1	44	1	2	6	1	2
1	45	1	2	1	1	1
1	45	1	2	1	1	1
1	45	1	2	1	1	1
1	45	1	2	10	8	2
1	45	1	2	6	1	2
1	45	1	2	9	6	2
1	45	1	2	5	2	2
1	45	1	2	6	1	2
1	45	1	2	7	1	2
1	45	1	2	2	1	2
1	45	1	2	7	1	2
1	45	1	2	8	2	2
1	45	1	2	4	1	2
1	45	1	2	4	1	2
1	45	1	2	7	2	2
1	45	1	2	7	1	2
1	45	1	1	6	2	2
1	45	1	2	6	1	2
1	45	1	2	2	1	2
1	45	1	2	6	1	2
1	45	1	2	1	1	2
1	45	1	2	4	2	2
1	45	1	2	6	2	2
1	45	1	1	1	1	2
1	45	1	2	1	1	2
1	45	1	2	1	1	2
1	45	1	2	4	1	2
1	45	1	2	8	4	2
1	46	1	2	1	1	1
1	46	1	2	2	1	2
1	46	1	2	6	1	2
1	46	1	2	7	1	2
1	46	1	2	5	3	2
1	46	1	2	2	1	2
1	46	1	2	3	1	2
1	46	1	2	6	1	2
1	46	1	2	7	3	2
1	46	1	2	8	2	2
1	46	1	2	8	1	2
1	46	1	2	1	1	2
1	46	1	2	6	1	2
1	46	1	2	6	2	2
1	46	1	2	1	1	2
1	46	1	2	1	1	2
1	46	1	2	3	1	2
1	46	1	2	8	1	2
1	46	1	2	6	1	2
1	46	1	2	6	1	2
1	46	1	2	8	1	2
1	46	1	2	1	1	2
1	46	1	2	4	1	2
1	46	1	2	8	4	2
1	46	1	2	3	1	2
1	46	1	2	4	1	2
1	46	1	2	5	1	2
1	46	1	2	6	2	2
1	46	1	2	6	2	2
1	46	1	2	1	1	2
1	46	1	2	1	1	2
1	46	1	2	1	1	2
1	46	1	2	7	2	2
1	47	1	2	6	6	1
1	47	1	2	6	1	1
1	47	1	2	1	1	2
1	47	1	2	1	1	2
1	47	1	2	4	2	2
1	47	1	2	6	1	2
1	47	1	2	10	1	2
1	47	1	2	1	1	2
1	47	1	2	8	3	2
1	47	1	2	9	3	2
1	47	1	2	3	2	2
1	47	1	1	9	1	2
1	47	1	2	1	1	2
1	47	1	2	7	2	2
1	47	1	2	6	2	2
1	47	1	2	1	1	2
1	47	1	2	4	1	2
1	47	1	2	6	1	2
1	47	1	2	5	1	2
1	47	1	2	4	1	2
1	47	1	2	1	1	2
1	47	1	2	9	1	2
1	47	1	2	4	1	2
1	47	1	1	2	1	2
1	47	1	2	8	2	2
1	47	1	2	7	1	2
1	47	1	2	4	2	2
1	47	1	2	7	6	2
1	48	1	2	9	1	1
1	48	1	2	7	1	1
1	48	1	2	6	1	1
1	48	1	2	1	1	1
1	48	1	2	4	1	1
1	48	1	2	1	1	1
1	48	1	2	6	1	2
1	48	1	2	7	1	2
1	48	1	2	8	2	2
1	48	1	2	3	1	2
1	48	1	2	1	1	2
1	48	1	2	1	1	2
1	48	1	2	6	1	2
1	48	1	2	6	1	2
1	48	1	2	3	1	2
1	48	1	2	6	1	2
1	48	1	2	1	1	2
1	48	1	2	5	1	2
1	48	1	2	6	1	2
1	48	1	2	6	1	2
1	48	1	2	4	1	2
1	48	1	2	6	1	2
1	48	1	2	6	3	2
1	48	1	2	6	2	2
1	48	1	2	1	1	2
1	48	1	2	1	1	2
1	48	1	2	1	1	2
1	48	1	2	10	1	2
1	48	1	2	6	6	2
1	48	1	2	3	1	2
1	48	1	2	2	1	2
1	48	1	2	3	1	2
1	48	1	2	6	1	2
1	48	1	2	3	1	2
1	48	1	2	7	2	2
1	48	1	2	5	1	2
1	49	1	2	5	1	1
1	49	1	2	6	1	1
1	49	1	2	6	6	1
1	49	1	2	3	1	2
1	49	1	2	7	1	2
1	49	1	2	8	3	2
1	49	1	2	7	1	2
1	49	1	2	2	1	2
1	49	1	2	6	1	2
1	49	1	2	2	1	2
1	49	1	2	6	1	2
1	49	1	2	8	1	2
1	49	1	2	6	1	2
1	49	1	2	7	3	2
1	49	1	2	8	3	2
1	49	1	2	6	1	2
1	49	1	2	8	2	2
1	49	1	2	7	1	2
1	49	1	2	8	3	2
1	49	1	2	3	1	2
1	49	1	2	6	1	2
1	49	1	2	6	1	2
1	49	1	2	6	1	2
1	49	1	2	1	1	2
1	49	1	2	6	1	2
1	49	1	2	1	1	2
1	49	1	2	3	1	2
1	49	1	2	6	1	2
1	49	1	2	7	2	2
1	49	1	2	1	1	2
1	49	1	2	10	4	2
1	49	1	2	1	1	2
1	49	1	2	7	1	2
1	49	1	2	7	1	2
1	49	1	2	7	1	2
1	50	1	2	6	1	1
1	50	1	2	1	1	1
1	50	1	2	1	1	2
1	50	1	2	6	2	2
1	50	1	2	7	2	2
1	50	1	2	2	1	2
1	50	1	2	6	1	2
1	50	1	2	7	2	2
1	50	1	2	5	1	2
1	50	1	2	3	1	2
1	50	1	2	1	1	2
1	50	1	2	4	1	2
1	50	1	2	1	1	2
1	50	1	2	6	1	2
1	50	1	2	1	1	2
1	50	1	2	4	2	2
1	50	1	2	7	1	2
1	50	1	2	3	1	2
1	50	1	2	4	1	2
1	50	1	2	6	1	2
1	50	1	2	3	1	2
1	50	1	2	8	4	2
1	50	1	2	1	1	2
1	50	1	2	8	1	2
1	50	1	2	7	1	2
1	51	1	2	1	1	1
1	51	1	2	2	1	1
1	51	1	2	6	1	1
1	51	1	2	2	1	2
1	51	1	2	7	1	2
1	51	1	2	6	1	2
1	51	1	2	6	1	2
1	51	1	2	7	2	2
1	51	1	2	6	2	2
1	51	1	2	2	2	2
1	51	1	2	6	2	2
1	51	1	2	6	2	2
1	51	1	2	1	1	2
1	51	1	2	5	1	2
1	51	1	2	8	1	2
1	51	1	2	1	1	2
1	51	1	2	8	1	2
1	51	1	2	4	1	2
1	51	1	2	8	2	2
1	51	1	2	6	1	2
1	51	1	2	1	1	2
1	51	1	2	6	1	2
1	51	1	2	6	1	2
1	51	1	2	6	1	2
1	51	1	2	6	1	2
1	51	1	2	1	1	2
1	51	1	2	6	1	2
1	52	1	2	8	1	1
1	52	1	2	6	2	1
1	52	1	2	6	2	2
1	52	1	2	8	1	2
1	52	1	2	1	1	2
1	52	1	2	7	1	2
1	52	1	2	6	2	2
1	52	1	2	3	2	2
1	52	1	2	1	1	2
1	52	1	2	8	2	2
1	52	1	2	1	1	2
1	52	1	2	6	1	2
1	52	1	2	5	1	2
1	52	1	2	6	3	2
1	52	1	2	5	1	2
1	52	1	2	2	1	2
1	52	1	2	8	1	2
1	52	1	2	2	1	2
1	52	1	2	1	1	2
1	52	1	2	7	4	2
1	52	1	2	2	1	2
1	52	1	2	6	2	2
1	52	1	2	4	2	2
1	52	1	2	6	1	2
1	52	1	2	6	1	2
1	52	1	2	10	6	2
1	52	1	2	6	1	2
1	52	1	2	1	1	2
1	53	1	2	2	1	2
1	53	1	2	2	1	2
1	53	1	2	6	1	2
1	53	1	2	1	1	2
1	53	1	1	6	4	2
1	53	1	2	3	1	2
1	53	1	2	7	1	2
1	53	1	2	4	1	2
1	53	1	2	2	1	2
1	53	1	2	6	1	2
1	53	1	2	4	1	2
1	53	1	1	4	1	2
1	53	1	2	7	1	2
1	53	1	2	1	1	2
1	53	1	2	4	4	2
1	53	1	2	6	1	2
1	54	1	2	4	2	1
1	54	1	2	7	1	1
1	54	1	2	3	1	2
1	54	1	2	8	1	2
1	54	1	2	1	1	2
1	54	1	1	6	1	2
1	54	1	2	1	1	2
1	54	1	2	7	2	2
1	54	1	2	1	1	2
1	54	1	2	7	2	2
1	54	1	2	6	1	2
1	54	1	2	1	1	2
1	54	1	2	5	1	2
1	54	1	2	7	2	2
1	54	1	2	6	3	2
1	54	1	2	7	1	2
1	54	1	2	7	1	2
1	54	1	2	6	1	2
1	54	1	2	2	1	2
1	54	1	2	2	1	2
1	54	1	2	1	1	2
1	55	1	2	6	1	2
1	55	1	2	1	1	2
1	55	1	2	5	1	2
1	55	1	2	6	1	2
1	55	1	2	8	2	2
1	55	1	2	4	1	2
1	55	1	2	6	1	2
1	55	1	2	3	1	2
1	55	1	2	6	3	2
1	55	1	2	1	1	2
1	55	1	2	6	1	2
1	55	1	2	6	1	2
1	55	1	2	7	1	2
1	55	1	2	2	1	2
1	55	1	2	2	1	2
1	55	1	2	7	1	2
1	55	1	2	1	1	2
1	55	1	2	7	2	2
1	55	1	2	7	1	2
1	55	1	2	6	1	2
1	55	1	2	6	1	2
1	55	1	2	6	1	2
1	56	1	2	1	1	1
1	56	1	2	9	1	2
1	56	1	2	7	1	2
1	56	1	2	8	3	2
1	56	1	2	3	1	2
1	56	1	2	6	1	2
1	56	1	2	6	1	2
1	56	1	2	3	1	2
1	56	1	2	8	1	2
1	56	1	2	4	1	2
1	56	1	2	12	2	2
1	56	1	2	4	1	2
1	56	1	2	6	2	2
1	56	1	2	6	6	2
1	57	1	2	1	1	1
1	57	1	2	9	1	2
1	57	1	2	7	2	2
1	57	1	2	6	1	2
1	57	1	2	7	3	2
1	57	1	2	6	1	2
1	57	1	2	8	1	2
1	57	1	2	5	1	2
1	57	1	2	1	1	2
1	57	1	2	1	1	2
1	57	1	2	8	4	2
1	57	1	2	2	1	2
1	57	1	2	4	1	2
1	57	1	2	9	2	2
1	57	1	2	6	1	2
1	57	1	2	4	1	2
1	57	1	2	1	1	2
1	57	1	2	2	1	2
1	58	1	2	3	1	1
1	58	1	2	5	1	2
1	58	1	2	5	1	2
1	58	1	2	6	1	2
1	58	1	2	7	1	2
1	58	1	2	5	1	2
1	58	1	2	4	1	2
1	58	1	2	1	1	2
1	58	1	2	8	1	2
1	58	1	2	2	1	2
1	58	1	2	7	1	2
1	58	1	2	5	1	2
1	58	1	2	1	1	2
1	58	1	2	8	1	2
1	58	1	2	8	2	2
1	58	1	2	9	1	2
1	58	1	2	8	2	2
1	59	1	2	5	1	1
1	59	1	2	12	2	2
1	59	1	2	7	1	2
1	59	1	2	8	2	2
1	59	1	2	6	2	2
1	59	1	2	2	1	2
1	59	1	2	6	1	2
1	59	1	2	9	2	2
1	59	1	2	6	1	2
1	59	1	2	5	1	2
1	59	1	2	2	1	2
1	59	1	2	6	1	2
1	59	1	2	6	1	2
1	59	1	2	9	3	2
1	60	1	2	8	1	1
1	60	1	2	8	1	2
1	60	1	2	1	1	2
1	60	1	2	7	1	2
1	60	1	2	3	1	2
1	60	1	2	3	1	2
1	60	1	2	6	1	2
1	60	1	1	7	2	2
1	61	1	2	7	3	1
1	61	1	2	6	1	2
1	61	1	2	1	1	2
1	61	1	2	1	1	2
1	61	1	1	7	1	2
1	61	1	2	8	3	2
1	61	1	2	6	1	2
1	62	1	2	6	1	2
1	62	1	2	6	1	2
1	62	1	2	11	1	2
1	62	1	2	6	1	2
1	62	1	2	2	1	2
1	62	1	2	8	1	2
1	62	1	2	3	1	2
1	63	1	2	3	1	1
1	63	1	2	1	1	1
1	63	1	2	4	1	2
1	63	1	2	6	1	2
1	63	1	2	5	1	2
1	63	1	2	6	1	2
1	63	1	2	9	6	2
1	63	1	2	8	2	2
1	63	1	2	3	1	2
1	63	1	2	9	2	2
1	63	1	2	4	1	2
1	64	1	2	1	1	2
1	64	1	2	1	1	2
1	64	1	2	6	1	2
1	64	1	2	4	2	2
1	64	1	2	4	1	2
1	65	1	2	3	1	1
1	65	1	2	5	1	2
1	65	1	2	2	1	2
1	65	1	2	1	1	2
1	65	1	2	4	1	2
1	65	1	2	6	1	2
1	65	1	2	6	2	2
1	65	1	2	8	2	2
1	65	1	2	6	1	2
1	66	1	2	4	1	2
1	66	1	2	6	1	2
1	66	1	2	1	1	2
1	67	1	2	3	1	2
1	67	1	2	6	2	2
1	67	1	2	10	4	2
1	67	1	2	7	1	2
1	67	1	2	1	1	2
1	68	1	2	6	1	2
1	68	1	2	6	2	2
1	68	1	2	6	1	2
1	68	1	2	6	1	2
1	69	1	2	4	1	2
1	69	1	2	6	1	2
1	69	1	2	3	1	2
1	71	1	2	6	1	1
1	72	1	2	3	1	2
1	74	1	2	4	1	2
1	76	1	2	1	1	2
1	23	2	1	2	2	2
1	25	2	1	3	2	2
1	26	2	2	5	4	2
1	27	2	2	6	2	2
1	27	2	2	6	2	2
1	28	2	1	7	2	2
1	29	2	1	5	1	2
1	30	2	2	6	2	2
1	31	2	1	3	2	2
1	31	2	1	6	2	2
1	31	2	1	12	12	2
1	31	2	1	3	1	2
1	32	2	1	2	1	2
1	32	2	2	9	2	2
1	32	2	2	7	2	2
1	33	2	1	7	3	2
1	33	2	1	6	2	2
1	33	2	1	2	2	2
1	33	2	1	2	1	2
1	33	2	2	2	2	2
1	33	2	2	2	2	2
1	33	2	1	2	2	2
1	33	2	2	2	2	2
1	33	2	1	4	2	2
1	33	2	1	8	3	2
1	33	2	1	3	2	2
1	34	2	1	8	2	2
1	34	2	1	12	2	2
1	34	2	2	8	4	2
1	34	2	1	6	3	2
1	34	2	2	5	2	2
1	34	2	1	12	2	2
1	34	2	1	4	1	2
1	34	2	1	2	1	2
1	34	2	1	3	1	2
1	35	2	1	8	2	2
1	35	2	1	2	2	2
1	35	2	2	5	5	2
1	35	2	1	6	2	2
1	35	2	1	4	2	2
1	35	2	1	2	1	2
1	36	2	2	6	1	2
1	36	2	2	6	1	2
1	36	2	1	6	1	2
1	36	2	1	6	1	2
1	36	2	1	4	2	2
1	36	2	2	2	1	2
1	36	2	1	5	1	2
1	36	2	2	2	2	2
1	36	2	2	6	2	2
1	36	2	2	6	1	2
1	37	2	2	8	3	2
1	37	2	2	6	1	2
1	37	2	2	2	1	2
1	37	2	1	2	2	2
1	37	2	1	6	2	2
1	37	2	1	8	1	2
1	37	2	1	7	2	2
1	37	2	2	8	4	2
1	37	2	2	1	1	2
1	37	2	2	4	1	2
1	38	2	1	6	2	1
1	38	2	2	8	2	2
1	38	2	1	3	2	2
1	38	2	1	5	2	2
1	38	2	2	2	1	2
1	38	2	1	3	2	2
1	38	2	1	2	2	2
1	38	2	1	4	1	2
1	38	2	1	4	1	2
1	38	2	1	6	2	2
1	38	2	1	7	1	2
1	38	2	2	7	1	2
1	38	2	1	3	1	2
1	38	2	1	8	1	2
1	38	2	1	6	2	2
1	38	2	1	7	1	2
1	39	2	1	10	8	1
1	39	2	2	6	1	2
1	39	2	1	7	2	2
1	39	2	2	2	1	2
1	39	2	1	5	2	2
1	39	2	1	3	3	2
1	39	2	1	7	1	2
1	39	2	1	8	2	2
1	39	2	1	3	2	2
1	39	2	1	3	1	2
1	39	2	1	2	1	2
1	39	2	2	6	2	2
1	39	2	1	7	2	2
1	39	2	1	9	6	2
1	39	2	1	4	2	2
1	39	2	1	6	1	2
1	39	2	1	3	1	2
1	40	2	2	4	1	2
1	40	2	1	9	1	2
1	40	2	1	8	5	2
1	40	2	2	5	2	2
1	40	2	1	5	2	2
1	40	2	1	6	2	2
1	40	2	1	5	1	2
1	40	2	1	2	2	2
1	40	2	1	6	2	2
1	40	2	2	6	1	2
1	40	2	2	3	2	2
1	40	2	1	6	1	2
1	40	2	1	7	2	2
1	40	2	1	7	3	2
1	40	2	1	4	1	2
1	40	2	2	5	1	2
1	40	2	1	6	2	2
1	40	2	1	8	2	2
1	40	2	1	4	1	2
1	40	2	1	6	2	2
1	41	2	2	5	1	2
1	41	2	1	2	2	2
1	41	2	1	5	1	2
1	41	2	1	2	2	2
1	41	2	1	4	1	2
1	41	2	1	3	1	2
1	41	2	2	6	2	2
1	41	2	1	5	1	2
1	41	2	1	6	6	2
1	41	2	1	6	1	2
1	41	2	1	4	2	2
1	41	2	1	6	1	2
1	41	2	1	3	3	2
1	41	2	1	11	11	2
1	41	2	1	9	3	2
1	41	2	1	3	1	2
1	41	2	1	7	2	2
1	41	2	1	6	2	2
1	41	2	1	4	1	2
1	41	2	1	2	1	2
1	41	2	2	6	3	2
1	42	2	1	6	2	1
1	42	2	1	2	2	2
1	42	2	1	6	2	2
1	42	2	1	3	2	2
1	42	2	1	4	1	2
1	42	2	2	2	1	2
1	42	2	1	2	1	2
1	42	2	1	6	2	2
1	42	2	1	8	4	2
1	42	2	1	1	1	2
1	42	2	1	7	1	2
1	42	2	1	6	2	2
1	42	2	1	4	2	2
1	42	2	1	6	2	2
1	42	2	1	6	1	2
1	42	2	2	2	1	2
1	42	2	1	5	2	2
1	42	2	1	7	3	2
1	42	2	1	2	2	2
1	42	2	1	2	2	2
1	42	2	1	8	1	2
1	42	2	1	7	1	2
1	42	2	1	2	2	2
1	42	2	1	9	3	2
1	42	2	1	3	2	2
1	43	2	1	6	1	1
1	43	2	1	6	3	2
1	43	2	1	6	1	2
1	43	2	1	9	3	2
1	43	2	1	6	1	2
1	43	2	1	6	1	2
1	43	2	1	7	1	2
1	43	2	1	4	1	2
1	43	2	1	6	1	2
1	43	2	1	6	2	2
1	43	2	1	5	2	2
1	43	2	1	5	2	2
1	43	2	1	7	1	2
1	43	2	1	6	2	2
1	43	2	1	6	1	2
1	43	2	1	6	2	2
1	43	2	2	3	1	2
1	43	2	2	6	1	2
1	43	2	1	4	1	2
1	43	2	1	4	1	2
1	43	2	1	6	2	2
1	43	2	1	8	3	2
1	43	2	1	3	2	2
1	43	2	1	7	7	2
1	43	2	1	4	1	2
1	44	2	1	7	7	1
1	44	2	1	11	4	1
1	44	2	1	4	1	2
1	44	2	1	9	7	2
1	44	2	1	6	1	2
1	44	2	1	6	1	2
1	44	2	1	2	1	2
1	44	2	1	4	2	2
1	44	2	2	10	1	2
1	44	2	1	4	1	2
1	44	2	1	3	2	2
1	44	2	1	6	1	2
1	44	2	1	7	3	2
1	44	2	1	5	2	2
1	44	2	1	6	1	2
1	44	2	1	1	1	2
1	44	2	2	8	2	2
1	44	2	2	7	1	2
1	44	2	1	6	1	2
1	44	2	1	1	1	2
1	44	2	1	3	2	2
1	44	2	1	6	1	2
1	44	2	2	2	1	2
1	44	2	1	1	1	2
1	44	2	1	4	2	2
1	44	2	1	5	1	2
1	44	2	1	5	1	2
1	44	2	1	8	2	2
1	44	2	1	3	1	2
1	44	2	1	8	1	2
1	44	2	1	7	2	2
1	45	2	1	4	4	1
1	45	2	1	7	2	1
1	45	2	1	6	2	2
1	45	2	1	6	2	2
1	45	2	1	6	1	2
1	45	2	1	7	7	2
1	45	2	1	5	2	2
1	45	2	1	7	1	2
1	45	2	1	6	1	2
1	45	2	2	4	2	2
1	45	2	2	3	2	2
1	45	2	1	6	2	2
1	45	2	2	7	2	2
1	45	2	2	2	1	2
1	45	2	1	2	2	2
1	45	2	1	3	1	2
1	45	2	2	4	1	2
1	45	2	1	6	2	2
1	45	2	1	4	1	2
1	45	2	1	2	1	2
1	45	2	1	7	2	2
1	45	2	1	8	1	2
1	45	2	1	6	2	2
1	45	2	2	7	2	2
1	45	2	1	3	2	2
1	45	2	1	7	4	2
1	45	2	1	4	2	2
1	45	2	1	3	2	2
1	45	2	1	6	1	2
1	45	2	1	8	2	2
1	45	2	2	4	1	2
1	46	2	2	9	2	1
1	46	2	1	8	2	1
1	46	2	1	7	1	2
1	46	2	1	2	2	2
1	46	2	1	6	1	2
1	46	2	2	4	1	2
1	46	2	1	5	2	2
1	46	2	1	5	2	2
1	46	2	1	4	1	2
1	46	2	1	6	1	2
1	46	2	1	6	1	2
1	46	2	1	6	2	2
1	46	2	1	9	3	2
1	46	2	2	2	1	2
1	46	2	1	5	2	2
1	46	2	2	4	1	2
1	46	2	2	6	1	2
1	46	2	1	7	1	2
1	46	2	1	7	2	2
1	46	2	2	7	1	2
1	46	2	1	3	2	2
1	46	2	1	6	2	2
1	46	2	1	6	1	2
1	46	2	1	7	2	2
1	46	2	1	10	2	2
1	46	2	1	6	1	2
1	46	2	2	2	1	2
1	46	2	1	7	1	2
1	46	2	1	3	2	2
1	46	2	1	7	2	2
1	46	2	1	9	4	2
1	46	2	1	5	1	2
1	46	2	1	6	2	2
1	46	2	1	4	1	2
1	46	2	1	9	2	2
1	46	2	2	4	1	2
1	46	2	1	6	1	2
1	46	2	1	8	2	2
1	46	2	1	6	1	2
1	46	2	2	6	1	2
1	46	2	1	6	2	2
1	46	2	2	8	1	2
1	46	2	1	6	2	2
1	47	2	1	6	1	1
1	47	2	1	6	4	1
1	47	2	2	6	1	1
1	47	2	1	9	2	2
1	47	2	1	6	2	2
1	47	2	1	6	1	2
1	47	2	1	6	1	2
1	47	2	1	7	2	2
1	47	2	2	3	2	2
1	47	2	2	4	1	2
1	47	2	2	8	1	2
1	47	2	1	6	1	2
1	47	2	1	7	1	2
1	47	2	1	4	1	2
1	47	2	1	7	2	2
1	47	2	1	6	1	2
1	47	2	1	5	5	2
1	47	2	1	6	1	2
1	47	2	1	6	1	2
1	47	2	1	2	1	2
1	47	2	1	8	3	2
1	47	2	1	7	1	2
1	47	2	1	6	2	2
1	47	2	2	7	1	2
1	47	2	1	6	1	2
1	47	2	2	6	2	2
1	47	2	1	6	1	2
1	47	2	1	2	2	2
1	47	2	1	6	1	2
1	47	2	1	5	2	2
1	47	2	2	8	2	2
1	47	2	2	1	1	2
1	47	2	1	1	1	2
1	47	2	1	7	1	2
1	47	2	2	6	2	2
1	47	2	1	3	1	2
1	47	2	1	6	2	2
1	47	2	1	3	2	2
1	47	2	1	6	1	2
1	47	2	1	2	1	2
1	47	2	2	10	6	2
1	47	2	1	6	2	2
1	47	2	1	7	2	2
1	47	2	1	7	2	2
1	47	2	1	6	6	2
1	47	2	1	11	4	2
1	47	2	2	6	1	2
1	47	2	2	6	1	2
1	47	2	1	9	2	2
1	47	2	1	7	4	2
1	48	2	2	9	1	1
1	48	2	1	6	1	1
1	48	2	2	6	2	2
1	48	2	1	2	1	2
1	48	2	2	10	1	2
1	48	2	2	12	12	2
1	48	2	2	2	1	2
1	48	2	2	9	9	2
1	48	2	1	6	1	2
1	48	2	2	2	2	2
1	48	2	1	8	4	2
1	48	2	2	8	1	2
1	48	2	1	7	1	2
1	48	2	1	6	1	2
1	48	2	1	6	1	2
1	48	2	1	2	2	2
1	48	2	2	6	2	2
1	48	2	1	8	2	2
1	48	2	1	2	2	2
1	48	2	1	4	1	2
1	48	2	1	6	1	2
1	48	2	2	3	2	2
1	48	2	1	6	2	2
1	48	2	1	8	2	2
1	48	2	1	3	1	2
1	48	2	1	6	2	2
1	48	2	1	4	1	2
1	48	2	1	7	1	2
1	48	2	1	4	2	2
1	48	2	1	2	1	2
1	48	2	1	8	6	2
1	48	2	1	4	1	2
1	48	2	1	2	2	2
1	48	2	1	2	1	2
1	48	2	1	5	1	2
1	48	2	1	11	2	2
1	48	2	2	7	2	2
1	48	2	1	5	2	2
1	48	2	2	8	1	2
1	48	2	2	4	1	2
1	48	2	2	6	1	2
1	48	2	1	5	2	2
1	48	2	1	7	1	2
1	49	2	1	4	1	1
1	49	2	2	6	1	1
1	49	2	1	9	2	1
1	49	2	1	6	3	2
1	49	2	2	6	2	2
1	49	2	1	6	2	2
1	49	2	1	6	1	2
1	49	2	1	8	2	2
1	49	2	1	7	1	2
1	49	2	1	7	4	2
1	49	2	2	10	3	2
1	49	2	1	7	1	2
1	49	2	1	6	1	2
1	49	2	1	4	2	2
1	49	2	1	6	1	2
1	49	2	1	8	4	2
1	49	2	1	6	1	2
1	49	2	1	6	2	2
1	49	2	2	6	1	2
1	49	2	1	6	1	2
1	49	2	1	2	1	2
1	49	2	1	5	2	2
1	49	2	2	8	2	2
1	49	2	1	6	2	2
1	49	2	1	3	1	2
1	49	2	1	9	1	2
1	49	2	2	7	1	2
1	49	2	1	4	2	2
1	49	2	1	5	1	2
1	49	2	2	7	2	2
1	49	2	1	2	1	2
1	49	2	1	8	5	2
1	49	2	1	6	2	2
1	49	2	2	5	1	2
1	49	2	2	10	1	2
1	49	2	2	7	1	2
1	49	2	1	12	12	2
1	49	2	1	4	2	2
1	49	2	2	8	1	2
1	49	2	1	3	1	2
1	49	2	1	2	2	2
1	49	2	2	8	1	2
1	49	2	1	6	1	2
1	49	2	1	6	1	2
1	50	2	1	6	3	1
1	50	2	1	8	3	1
1	50	2	1	4	1	2
1	50	2	2	6	1	2
1	50	2	2	7	2	2
1	50	2	1	3	1	2
1	50	2	1	3	1	2
1	50	2	2	10	2	2
1	50	2	1	4	2	2
1	50	2	1	2	2	2
1	50	2	1	8	2	2
1	50	2	1	6	1	2
1	50	2	1	7	1	2
1	50	2	1	6	1	2
1	50	2	1	3	1	2
1	50	2	1	6	2	2
1	50	2	1	8	2	2
1	50	2	1	6	2	2
1	50	2	1	7	2	2
1	50	2	1	6	1	2
1	50	2	1	4	1	2
1	50	2	2	7	1	2
1	50	2	1	2	1	2
1	50	2	1	3	1	2
1	50	2	1	7	2	2
1	50	2	1	8	8	2
1	50	2	1	6	1	2
1	50	2	1	7	1	2
1	50	2	2	6	2	2
1	50	2	1	6	1	2
1	50	2	1	8	1	2
1	50	2	1	7	1	2
1	50	2	1	6	2	2
1	50	2	1	5	1	2
1	50	2	1	7	2	2
1	50	2	1	6	1	2
1	50	2	1	2	1	2
1	50	2	2	2	1	2
1	50	2	2	8	1	2
1	50	2	1	9	4	2
1	50	2	1	2	1	2
1	50	2	1	6	2	2
1	50	2	1	6	2	2
1	50	2	1	6	2	2
1	50	2	2	5	2	2
1	50	2	1	6	1	2
1	50	2	1	3	2	2
1	50	2	1	2	1	2
1	50	2	1	2	2	2
1	50	2	1	8	1	2
1	50	2	1	7	1	2
1	50	2	2	6	2	2
1	50	2	1	5	1	2
1	50	2	1	6	1	2
1	50	2	1	6	1	2
1	50	2	1	3	2	2
1	50	2	2	7	2	2
1	50	2	1	6	1	2
1	50	2	2	7	2	2
1	50	2	1	6	1	2
1	51	2	1	11	6	1
1	51	2	2	8	4	1
1	51	2	1	6	1	1
1	51	2	1	6	1	1
1	51	2	1	2	1	2
1	51	2	2	6	1	2
1	51	2	1	8	1	2
1	51	2	1	6	1	2
1	51	2	1	6	2	2
1	51	2	1	2	2	2
1	51	2	1	7	4	2
1	51	2	1	6	1	2
1	51	2	2	6	1	2
1	51	2	1	4	1	2
1	51	2	1	8	2	2
1	51	2	2	6	1	2
1	51	2	2	6	1	2
1	51	2	1	2	2	2
1	51	2	2	7	2	2
1	51	2	1	2	1	2
1	51	2	2	5	1	2
1	51	2	1	4	1	2
1	51	2	1	8	1	2
1	51	2	2	8	1	2
1	51	2	2	9	2	2
1	51	2	1	6	1	2
1	51	2	1	6	1	2
1	51	2	1	6	1	2
1	51	2	1	6	1	2
1	51	2	2	4	1	2
1	51	2	1	7	2	2
1	51	2	1	3	1	2
1	51	2	1	4	2	2
1	51	2	1	1	1	2
1	51	2	1	5	1	2
1	51	2	1	2	1	2
1	51	2	1	6	1	2
1	51	2	1	6	1	2
1	51	2	1	6	3	2
1	51	2	1	2	2	2
1	51	2	1	3	2	2
1	51	2	1	4	1	2
1	51	2	1	6	2	2
1	51	2	1	9	1	2
1	51	2	1	2	2	2
1	51	2	1	6	1	2
1	51	2	1	3	1	2
1	51	2	1	6	1	2
1	51	2	2	2	1	2
1	51	2	1	6	1	2
1	51	2	1	3	1	2
1	51	2	2	9	3	2
1	51	2	2	10	5	2
1	51	2	1	6	1	2
1	51	2	1	6	1	2
1	51	2	1	7	1	2
1	51	2	1	4	1	2
1	51	2	2	8	2	2
1	51	2	1	3	1	2
1	51	2	1	2	1	2
1	51	2	1	2	1	2
1	51	2	1	3	1	2
1	51	2	2	6	1	2
1	52	2	2	8	1	1
1	52	2	1	4	1	1
1	52	2	1	6	2	2
1	52	2	1	6	2	2
1	52	2	1	6	1	2
1	52	2	1	10	2	2
1	52	2	1	6	1	2
1	52	2	1	9	3	2
1	52	2	1	4	1	2
1	52	2	1	9	1	2
1	52	2	2	7	2	2
1	52	2	1	6	1	2
1	52	2	1	7	2	2
1	52	2	1	7	2	2
1	52	2	1	4	2	2
1	52	2	1	6	1	2
1	52	2	1	5	1	2
1	52	2	2	8	1	2
1	52	2	1	6	2	2
1	52	2	2	2	1	2
1	52	2	1	6	1	2
1	52	2	1	6	2	2
1	52	2	1	6	1	2
1	52	2	1	6	1	2
1	52	2	1	4	1	2
1	52	2	2	7	2	2
1	52	2	1	4	1	2
1	52	2	1	5	1	2
1	52	2	1	2	1	2
1	52	2	1	6	1	2
1	52	2	1	6	2	2
1	52	2	1	5	1	2
1	52	2	1	8	2	2
1	52	2	2	6	1	2
1	52	2	1	5	1	2
1	52	2	1	6	1	2
1	52	2	1	8	1	2
1	52	2	2	8	2	2
1	52	2	1	5	1	2
1	52	2	2	6	1	2
1	52	2	1	5	1	2
1	52	2	1	5	2	2
1	52	2	1	7	2	2
1	52	2	1	5	2	2
1	52	2	1	6	2	2
1	52	2	2	6	1	2
1	52	2	2	6	2	2
1	52	2	1	1	1	2
1	52	2	1	7	3	2
1	52	2	1	6	2	2
1	52	2	1	5	2	2
1	52	2	1	5	1	2
1	52	2	1	5	2	2
1	52	2	2	6	1	2
1	52	2	1	7	1	2
1	52	2	1	4	1	2
1	52	2	1	6	1	2
1	52	2	1	8	2	2
1	52	2	1	6	1	2
1	52	2	1	6	1	2
1	53	2	2	8	2	1
1	53	2	1	6	1	1
1	53	2	1	8	1	1
1	53	2	1	8	2	1
1	53	2	1	6	1	1
1	53	2	1	2	2	2
1	53	2	1	6	1	2
1	53	2	1	7	2	2
1	53	2	1	12	12	2
1	53	2	2	6	2	2
1	53	2	1	9	2	2
1	53	2	1	6	1	2
1	53	2	1	6	2	2
1	53	2	2	9	1	2
1	53	2	1	4	1	2
1	53	2	1	8	6	2
1	53	2	1	1	1	2
1	53	2	1	6	1	2
1	53	2	2	8	1	2
1	53	2	1	2	1	2
1	53	2	1	3	1	2
1	53	2	1	6	2	2
1	53	2	1	5	1	2
1	53	2	1	6	1	2
1	53	2	2	6	2	2
1	53	2	1	2	1	2
1	53	2	1	8	2	2
1	53	2	1	6	1	2
1	53	2	1	2	2	2
1	53	2	1	9	2	2
1	53	2	2	4	4	2
1	53	2	1	6	3	2
1	53	2	1	6	1	2
1	53	2	1	2	1	2
1	53	2	1	3	1	2
1	53	2	1	2	2	2
1	53	2	2	4	2	2
1	53	2	1	6	1	2
1	53	2	1	4	1	2
1	53	2	1	8	1	2
1	53	2	2	9	2	2
1	53	2	1	6	1	2
1	53	2	2	3	1	2
1	53	2	1	6	2	2
1	53	2	2	2	1	2
1	53	2	1	4	2	2
1	53	2	1	6	1	2
1	53	2	1	6	1	2
1	53	2	2	4	1	2
1	53	2	1	4	1	2
1	53	2	1	3	2	2
1	53	2	2	2	1	2
1	53	2	1	10	4	2
1	53	2	2	7	2	2
1	53	2	1	4	1	2
1	54	2	2	9	1	1
1	54	2	2	6	1	1
1	54	2	1	3	1	2
1	54	2	1	6	1	2
1	54	2	2	6	2	2
1	54	2	2	8	8	2
1	54	2	2	6	1	2
1	54	2	1	7	1	2
1	54	2	1	8	2	2
1	54	2	1	7	2	2
1	54	2	1	6	1	2
1	54	2	1	7	1	2
1	54	2	1	7	1	2
1	54	2	1	6	2	2
1	54	2	1	2	1	2
1	54	2	1	6	2	2
1	54	2	1	5	2	2
1	54	2	1	2	1	2
1	54	2	1	5	2	2
1	54	2	2	6	1	2
1	54	2	2	1	1	2
1	54	2	1	4	1	2
1	54	2	1	2	1	2
1	54	2	2	6	1	2
1	54	2	2	8	3	2
1	54	2	1	6	1	2
1	54	2	1	7	1	2
1	54	2	2	7	2	2
1	54	2	2	3	1	2
1	54	2	1	7	2	2
1	54	2	1	6	1	2
1	54	2	1	4	2	2
1	54	2	1	5	2	2
1	54	2	2	8	2	2
1	54	2	1	7	2	2
1	54	2	1	4	1	2
1	54	2	1	6	2	2
1	54	2	1	3	2	2
1	54	2	1	4	4	2
1	54	2	1	3	1	2
1	54	2	1	7	7	2
1	54	2	1	5	2	2
1	54	2	2	3	1	2
1	54	2	1	6	1	2
1	54	2	2	9	1	2
1	54	2	2	6	1	2
1	54	2	1	8	2	2
1	54	2	1	3	1	2
1	54	2	1	3	1	2
1	54	2	1	7	2	2
1	54	2	1	5	1	2
1	55	2	1	2	1	1
1	55	2	1	7	1	2
1	55	2	1	7	2	2
1	55	2	1	2	1	2
1	55	2	1	6	1	2
1	55	2	1	7	7	2
1	55	2	1	6	2	2
1	55	2	1	5	1	2
1	55	2	1	6	2	2
1	55	2	1	6	1	2
1	55	2	1	3	1	2
1	55	2	1	6	1	2
1	55	2	1	2	1	2
1	55	2	2	8	1	2
1	55	2	2	7	1	2
1	55	2	2	5	1	2
1	55	2	1	6	2	2
1	55	2	1	7	2	2
1	55	2	1	5	1	2
1	55	2	2	4	1	2
1	55	2	2	5	1	2
1	55	2	1	9	2	2
1	55	2	2	5	1	2
1	55	2	1	6	1	2
1	55	2	1	12	12	2
1	55	2	2	3	3	2
1	55	2	1	1	1	2
1	55	2	1	6	2	2
1	55	2	1	4	1	2
1	55	2	1	6	1	2
1	55	2	1	7	1	2
1	55	2	1	2	1	2
1	55	2	1	4	1	2
1	55	2	2	6	1	2
1	55	2	1	2	1	2
1	55	2	1	5	1	2
1	55	2	1	6	1	2
1	55	2	1	8	2	2
1	55	2	1	4	2	2
1	55	2	1	4	1	2
1	55	2	1	6	1	2
1	55	2	1	3	1	2
1	55	2	1	6	1	2
1	55	2	1	6	2	2
1	55	2	2	7	2	2
1	55	2	1	4	2	2
1	55	2	1	3	1	2
1	55	2	2	7	7	2
1	55	2	1	6	1	2
1	55	2	1	2	1	2
1	55	2	1	5	1	2
1	55	2	1	3	2	2
1	55	2	1	3	1	2
1	55	2	1	6	2	2
1	55	2	1	3	2	2
1	56	2	1	7	1	1
1	56	2	1	6	1	1
1	56	2	1	5	4	1
1	56	2	1	4	1	1
1	56	2	1	5	1	1
1	56	2	1	3	1	2
1	56	2	2	6	1	2
1	56	2	1	7	2	2
1	56	2	1	5	1	2
1	56	2	2	3	1	2
1	56	2	1	1	1	2
1	56	2	1	6	2	2
1	56	2	1	7	2	2
1	56	2	2	6	1	2
1	56	2	1	6	2	2
1	56	2	2	4	1	2
1	56	2	2	4	1	2
1	56	2	1	6	2	2
1	56	2	2	6	2	2
1	56	2	1	7	3	2
1	56	2	1	2	1	2
1	56	2	2	8	2	2
1	56	2	2	7	1	2
1	56	2	1	7	2	2
1	56	2	1	8	1	2
1	56	2	1	4	2	2
1	56	2	2	6	1	2
1	56	2	1	6	2	2
1	56	2	1	7	1	2
1	56	2	2	4	1	2
1	56	2	1	2	2	2
1	56	2	1	6	2	2
1	56	2	1	8	1	2
1	56	2	1	7	1	2
1	56	2	1	4	1	2
1	56	2	2	6	1	2
1	56	2	1	4	1	2
1	56	2	1	9	6	2
1	56	2	1	10	1	2
1	56	2	1	2	1	2
1	56	2	1	4	1	2
1	56	2	1	6	2	2
1	56	2	1	8	1	2
1	56	2	1	5	1	2
1	56	2	2	6	2	2
1	56	2	1	6	1	2
1	56	2	1	7	1	2
1	56	2	2	7	1	2
1	56	2	2	2	1	2
1	56	2	1	8	1	2
1	56	2	1	7	1	2
1	56	2	1	4	1	2
1	56	2	1	7	1	2
1	56	2	1	5	2	2
1	56	2	1	3	1	2
1	56	2	2	8	1	2
1	56	2	1	2	2	2
1	56	2	1	5	2	2
1	56	2	1	4	1	2
1	56	2	2	7	2	2
1	56	2	1	4	1	2
1	56	2	1	2	1	2
1	56	2	1	8	4	2
1	56	2	1	2	1	2
1	56	2	1	2	2	2
1	56	2	2	4	1	2
1	57	2	1	6	2	2
1	57	2	1	7	1	2
1	57	2	1	4	2	2
1	57	2	1	7	2	2
1	57	2	2	8	2	2
1	57	2	1	2	1	2
1	57	2	1	2	2	2
1	57	2	1	2	1	2
1	57	2	1	9	2	2
1	57	2	1	6	1	2
1	57	2	1	6	1	2
1	57	2	1	7	1	2
1	57	2	1	3	1	2
1	57	2	2	4	1	2
1	57	2	1	8	1	2
1	57	2	1	7	1	2
1	57	2	1	6	2	2
1	57	2	1	8	4	2
1	57	2	1	10	1	2
1	57	2	2	3	1	2
1	57	2	1	6	2	2
1	57	2	1	9	1	2
1	57	2	2	4	1	2
1	57	2	1	2	1	2
1	57	2	1	6	1	2
1	57	2	2	1	1	2
1	57	2	1	7	2	2
1	57	2	1	6	1	2
1	57	2	1	6	3	2
1	57	2	1	6	1	2
1	57	2	1	6	1	2
1	57	2	1	3	1	2
1	57	2	1	10	1	2
1	57	2	1	6	2	2
1	57	2	1	9	1	2
1	57	2	1	6	1	2
1	57	2	1	7	2	2
1	57	2	1	2	2	2
1	57	2	1	6	1	2
1	57	2	1	7	2	2
1	57	2	1	6	2	2
1	57	2	1	3	2	2
1	57	2	1	8	3	2
1	57	2	1	4	1	2
1	57	2	1	6	1	2
1	57	2	1	7	1	2
1	57	2	1	10	1	2
1	57	2	1	3	1	2
1	57	2	1	2	1	2
1	57	2	1	6	1	2
1	57	2	1	7	6	2
1	57	2	1	6	2	2
1	57	2	1	2	1	2
1	57	2	1	2	1	2
1	57	2	1	2	1	2
1	57	2	1	6	6	2
1	57	2	1	6	1	2
1	57	2	2	2	1	2
1	58	2	1	7	1	1
1	58	2	1	6	1	1
1	58	2	1	4	1	2
1	58	2	1	9	2	2
1	58	2	1	8	1	2
1	58	2	2	3	1	2
1	58	2	1	7	2	2
1	58	2	1	6	1	2
1	58	2	1	7	1	2
1	58	2	1	8	3	2
1	58	2	2	9	4	2
1	58	2	2	2	2	2
1	58	2	1	5	1	2
1	58	2	2	6	6	2
1	58	2	2	6	1	2
1	58	2	1	7	2	2
1	58	2	1	6	3	2
1	58	2	1	3	1	2
1	58	2	1	3	1	2
1	58	2	2	6	1	2
1	58	2	1	10	2	2
1	58	2	1	5	1	2
1	58	2	1	8	5	2
1	58	2	1	6	1	2
1	58	2	1	6	1	2
1	58	2	1	6	1	2
1	58	2	1	7	1	2
1	58	2	2	8	2	2
1	58	2	1	2	1	2
1	58	2	2	3	1	2
1	58	2	2	8	1	2
1	58	2	1	6	1	2
1	58	2	2	5	1	2
1	58	2	1	8	1	2
1	58	2	1	7	1	2
1	58	2	1	6	1	2
1	58	2	1	6	1	2
1	58	2	1	6	1	2
1	58	2	1	3	2	2
1	58	2	1	6	1	2
1	58	2	1	3	1	2
1	58	2	2	4	1	2
1	58	2	1	6	2	2
1	58	2	1	2	2	2
1	58	2	1	7	1	2
1	58	2	1	7	1	2
1	58	2	1	6	1	2
1	58	2	1	6	1	2
1	58	2	1	4	1	2
1	58	2	2	6	1	2
1	58	2	2	6	1	2
1	58	2	1	8	2	2
1	58	2	1	7	2	2
1	58	2	1	6	1	2
1	58	2	2	6	1	2
1	58	2	1	2	2	2
1	58	2	1	2	2	2
1	58	2	1	7	1	2
1	58	2	1	3	1	2
1	58	2	1	2	1	2
1	59	2	2	7	2	1
1	59	2	1	7	2	1
1	59	2	1	2	1	1
1	59	2	1	6	1	1
1	59	2	1	3	1	1
1	59	2	1	3	1	2
1	59	2	2	4	2	2
1	59	2	2	6	2	2
1	59	2	2	8	1	2
1	59	2	1	4	1	2
1	59	2	1	6	2	2
1	59	2	2	6	1	2
1	59	2	1	7	2	2
1	59	2	1	7	2	2
1	59	2	1	2	1	2
1	59	2	1	2	1	2
1	59	2	1	6	1	2
1	59	2	1	7	2	2
1	59	2	2	5	1	2
1	59	2	1	7	2	2
1	59	2	2	9	2	2
1	59	2	1	7	1	2
1	59	2	1	5	1	2
1	59	2	1	9	1	2
1	59	2	1	7	3	2
1	59	2	1	4	1	2
1	59	2	1	4	1	2
1	59	2	1	7	1	2
1	59	2	2	1	1	2
1	59	2	1	4	1	2
1	59	2	1	2	1	2
1	59	2	2	2	1	2
1	59	2	1	9	1	2
1	59	2	1	5	2	2
1	59	2	2	4	1	2
1	59	2	1	2	2	2
1	59	2	1	7	1	2
1	59	2	1	2	1	2
1	59	2	1	9	1	2
1	59	2	1	6	1	2
1	59	2	1	6	1	2
1	59	2	1	8	2	2
1	59	2	1	4	2	2
1	59	2	2	6	1	2
1	59	2	2	3	2	2
1	59	2	1	6	1	2
1	59	2	1	7	2	2
1	59	2	1	6	2	2
1	59	2	1	7	2	2
1	59	2	1	7	1	2
1	59	2	1	4	2	2
1	59	2	1	2	1	2
1	59	2	1	2	1	2
1	59	2	1	6	1	2
1	59	2	1	3	1	2
1	59	2	1	4	1	2
1	59	2	1	7	1	2
1	59	2	1	6	2	2
1	59	2	1	2	2	2
1	59	2	1	7	1	2
1	59	2	1	6	1	2
1	59	2	1	2	1	2
1	59	2	1	2	2	2
1	59	2	1	5	5	2
1	59	2	1	3	1	2
1	59	2	1	6	2	2
1	59	2	1	9	2	2
1	59	2	1	8	2	2
1	59	2	1	3	1	2
1	59	2	2	7	2	2
1	59	2	1	6	1	2
1	59	2	1	7	2	2
1	59	2	2	8	1	2
1	60	2	1	9	6	2
1	60	2	1	7	2	2
1	60	2	1	6	1	2
1	60	2	1	6	2	2
1	60	2	2	9	1	2
1	60	2	1	3	2	2
1	60	2	1	3	1	2
1	60	2	1	6	1	2
1	60	2	1	6	2	2
1	60	2	1	4	1	2
1	60	2	1	4	1	2
1	60	2	1	6	2	2
1	60	2	1	2	1	2
1	60	2	1	3	2	2
1	60	2	1	2	1	2
1	60	2	2	8	2	2
1	60	2	1	8	1	2
1	60	2	1	4	1	2
1	60	2	1	2	1	2
1	60	2	1	7	1	2
1	60	2	1	3	1	2
1	60	2	1	7	1	2
1	60	2	1	6	2	2
1	60	2	1	4	1	2
1	60	2	1	4	2	2
1	60	2	1	4	1	2
1	60	2	1	7	1	2
1	60	2	1	5	1	2
1	60	2	2	7	1	2
1	60	2	1	6	1	2
1	60	2	1	6	1	2
1	60	2	1	6	3	2
1	60	2	1	6	1	2
1	60	2	1	4	1	2
1	60	2	1	7	1	2
1	60	2	1	5	1	2
1	60	2	2	4	1	2
1	60	2	1	6	1	2
1	60	2	1	8	1	2
1	60	2	1	4	1	2
1	60	2	1	2	2	2
1	60	2	1	7	3	2
1	60	2	1	2	2	2
1	60	2	1	9	2	2
1	60	2	1	6	2	2
1	60	2	1	8	1	2
1	60	2	1	6	2	2
1	61	2	1	10	1	1
1	61	2	1	2	1	2
1	61	2	1	6	1	2
1	61	2	1	4	1	2
1	61	2	1	6	1	2
1	61	2	1	6	1	2
1	61	2	2	6	1	2
1	61	2	1	5	1	2
1	61	2	2	2	1	2
1	61	2	1	7	2	2
1	61	2	1	9	1	2
1	61	2	1	5	1	2
1	61	2	1	10	4	2
1	61	2	1	7	2	2
1	61	2	1	6	1	2
1	61	2	1	6	1	2
1	61	2	1	6	3	2
1	61	2	2	8	2	2
1	61	2	1	3	1	2
1	61	2	2	7	2	2
1	61	2	2	2	1	2
1	61	2	1	3	1	2
1	61	2	1	2	1	2
1	61	2	1	7	1	2
1	61	2	1	6	2	2
1	61	2	1	3	1	2
1	61	2	1	3	1	2
1	61	2	1	6	1	2
1	61	2	2	7	1	2
1	61	2	1	6	6	2
1	61	2	1	3	1	2
1	61	2	1	7	1	2
1	61	2	1	6	1	2
1	61	2	1	8	2	2
1	61	2	1	6	1	2
1	61	2	1	6	1	2
1	61	2	2	7	1	2
1	61	2	1	4	1	2
1	61	2	1	7	1	2
1	61	2	2	11	4	2
1	61	2	1	7	1	2
1	61	2	1	8	2	2
1	61	2	1	7	2	2
1	61	2	1	3	1	2
1	61	2	1	3	1	2
1	61	2	1	6	2	2
1	61	2	2	8	1	2
1	61	2	1	6	2	2
1	61	2	1	6	1	2
1	61	2	1	8	2	2
1	61	2	1	6	2	2
1	61	2	1	6	1	2
1	61	2	1	2	1	2
1	61	2	1	3	2	2
1	61	2	1	7	2	2
1	61	2	1	10	6	2
1	61	2	1	6	2	2
1	61	2	1	7	2	2
1	61	2	2	7	2	2
1	62	2	1	6	1	2
1	62	2	1	6	1	2
1	62	2	1	2	1	2
1	62	2	1	6	1	2
1	62	2	1	2	1	2
1	62	2	1	4	2	2
1	62	2	1	6	1	2
1	62	2	1	6	1	2
1	62	2	1	7	1	2
1	62	2	2	5	1	2
1	62	2	1	6	1	2
1	62	2	2	4	1	2
1	62	2	1	7	1	2
1	62	2	1	6	2	2
1	62	2	1	6	2	2
1	62	2	1	6	1	2
1	62	2	1	4	1	2
1	62	2	1	1	1	2
1	62	2	1	6	1	2
1	62	2	1	7	3	2
1	62	2	2	2	1	2
1	62	2	1	10	1	2
1	62	2	1	6	1	2
1	62	2	2	8	1	2
1	62	2	1	1	1	2
1	62	2	1	6	2	2
1	62	2	1	6	6	2
1	62	2	1	5	2	2
1	62	2	1	6	1	2
1	62	2	1	6	1	2
1	62	2	1	5	1	2
1	62	2	1	7	2	2
1	62	2	2	6	1	2
1	62	2	1	2	1	2
1	62	2	2	7	4	2
1	62	2	1	7	6	2
1	62	2	2	2	1	2
1	62	2	1	7	2	2
1	62	2	1	2	2	2
1	62	2	1	7	2	2
1	62	2	1	6	1	2
1	62	2	1	2	1	2
1	62	2	1	5	2	2
1	62	2	2	4	1	2
1	62	2	1	4	1	2
1	62	2	2	6	2	2
1	62	2	2	2	1	2
1	62	2	1	6	1	2
1	62	2	1	6	1	2
1	62	2	1	8	2	2
1	62	2	2	3	1	2
1	62	2	1	1	1	2
1	62	2	1	2	1	2
1	62	2	1	2	1	2
1	63	2	1	8	1	1
1	63	2	1	7	1	1
1	63	2	2	3	1	1
1	63	2	1	6	1	2
1	63	2	1	5	1	2
1	63	2	2	3	1	2
1	63	2	1	5	1	2
1	63	2	1	8	1	2
1	63	2	1	7	2	2
1	63	2	1	6	1	2
1	63	2	2	9	1	2
1	63	2	1	6	1	2
1	63	2	1	7	2	2
1	63	2	1	4	1	2
1	63	2	1	6	2	2
1	63	2	2	6	1	2
1	63	2	1	4	1	2
1	63	2	1	2	1	2
1	63	2	2	6	1	2
1	63	2	1	7	2	2
1	63	2	1	2	2	2
1	63	2	1	6	6	2
1	63	2	1	2	1	2
1	63	2	1	4	1	2
1	63	2	1	11	1	2
1	63	2	1	5	1	2
1	63	2	1	8	1	2
1	63	2	1	4	1	2
1	63	2	1	6	1	2
1	63	2	1	2	1	2
1	63	2	1	1	1	2
1	63	2	1	3	2	2
1	63	2	1	6	1	2
1	63	2	1	4	2	2
1	63	2	1	6	2	2
1	63	2	1	3	1	2
1	63	2	1	6	2	2
1	63	2	1	4	1	2
1	63	2	1	6	1	2
1	63	2	1	2	1	2
1	63	2	1	7	1	2
1	63	2	2	5	2	2
1	63	2	1	6	2	2
1	63	2	1	4	1	2
1	63	2	1	6	2	2
1	63	2	1	5	1	2
1	63	2	1	6	1	2
1	63	2	1	8	2	2
1	63	2	1	12	3	2
1	63	2	1	12	3	2
1	63	2	1	6	1	2
1	63	2	1	7	1	2
1	63	2	2	4	1	2
1	63	2	1	6	2	2
1	64	2	1	9	1	1
1	64	2	1	4	1	2
1	64	2	1	6	4	2
1	64	2	1	7	1	2
1	64	2	1	7	2	2
1	64	2	1	6	1	2
1	64	2	1	2	2	2
1	64	2	1	7	1	2
1	64	2	1	6	1	2
1	64	2	1	7	1	2
1	64	2	2	12	1	2
1	64	2	1	6	1	2
1	64	2	1	6	1	2
1	64	2	1	7	2	2
1	64	2	1	5	2	2
1	64	2	1	2	1	2
1	64	2	1	4	1	2
1	64	2	1	3	1	2
1	64	2	2	6	1	2
1	64	2	1	7	1	2
1	64	2	1	10	1	2
1	64	2	1	3	2	2
1	64	2	1	5	1	2
1	64	2	1	3	1	2
[truncated: 3,004 more rows]
